# Supplementary material for: Caesarean section delivery rates and associated factors in a faith-based referral hospital in Ghana: A retrospective analysis
Source: PLoS One. 2024 May 16;19(5):e0301634. doi: 10.1371/journal.pone.0301634 (PMC11098510; doi:10.1371/journal.pone.0301634)
Supplement: S1 Dataset — (XLS) [file pone.0301634.s001.xls]

## Sheet: Sheet1
Health Insurance	Age (In years)	Educational level	Type of Residence	Occupation	Parity	Gravida	Number of ANC visit	Gestational Age (In weeks)	HB checked at delivery	HIV status	Presentation of foetus	Oblique Presentation	longitudinal Presentation	Transverse Presentation	Cephalic Presentation	Breech Presentation	Mode of Delivery is by C/S?	Mode of Delivery	C/S type	Reasons for C/S	Abnormal presentation	Foetal distress	Cephalo Pelvic Disproportion (CPD)	Placenta Abruptio	Pre eclampsia / Eclampsia	Compound presentation	failed internal period version	Raptured Uterus Previa	Previous C/S	Failed Induction	Cord prolapse	Post date	Pathological CTG	Prolong labour	Twin gestation	Breech Presentation	Failed Vacuum	Ectopic pregnancy	Maternal Outcome	Gender of baby	Weight at birth (kg)	Outcome of baby	Baby referred to NICU	On account of 1	On account of 2	Type of Dead	If Stillbirth, type	Age (years)	Number ANC visit
Yes	29	SHS	Urban	Artisan	0	3	7	40	14.2	Non- reactive	longitudinal	No	Yes	No	No	No	No	Assisted Vaginal Delivery																					Alive	Male	2.4	Live	No					21-30	5-8
Yes	33	JHS	Rural	Artisan	2	4	6	43	8.9	Non- reactive	longitudinal	No	Yes	No	No	No	No	SVD																					Alive	Female	4.2	Live	No					31-45	5-8
Yes	22	SHS	Rural	Unemployed	0	1	2	36	6.8	Non- reactive	longitudinal	No	Yes	No	No	No	No	SVD																					Alive	Male	2.5	Live	No					21-30	1-4
Yes	27	Tertiary	Urban	Professional	0	1	10	38	13.1	Non- reactive	longitudinal	No	Yes	No	No	No	Yes	C/S	Elective	Foetal distress	No	Yes	No	No	No	No	No	No	No	No	No	No	No	No	No	No	No	No	Alive	Male	4	Live	No					21-30	9-12
Yes	40	JHS	Urban	Trader	1	6	12	41		Non- reactive	Cephalic	No	No	No	Yes	No	No	SVD																					Alive	Male	3.7	Live	No					31-45	9-12
Yes	20	SHS	Rural	Trader	0	3	10	37	15.9	Non- reactive	Cephalic	No	No	No	Yes	No	No	SVD																					Alive	Male	2.8	Live	Yes					14-20	9-12
Yes	37	JHS	Rural	Trader	3	4	12	41	13.4	Non- reactive	Cephalic	No	No	No	Yes	No	No	SVD																					Alive	Female	2.9	Live	No					31-45	9-12
Yes	26	SHS	Rural	Students	0	1	10	40		Non- reactive	Cephalic	No	No	No	Yes	No	No	SVD																					Alive	Female	3.2	Live	No					21-30	9-12
No	30	JHS	Rural	Artisan	1	2	10	40	12.1	Non- reactive	longitudinal	No	Yes	No	No	No	Yes	C/S	Elective	Post date	No	No	No	No	No	No	No	No	No	No	No	Yes	No	No	No	No	No	No	Alive	Female	3.2	Live	Yes					21-30	9-12
Yes	19		Rural	Trader	0	1		42	12.2	Non- reactive							Yes	C/S	Emergency	Failed Induction	No	No	No	No	No	No	No	No	No	Yes	No	No	No	No	No	No	No	No	Alive	Female	3.2	Live	Yes					14-20
Yes	37		Urban	Artisan	4	6		41	10.9	Non- reactive	longitudinal	No	Yes	No	No	No	Yes	C/S	Emergency	Failed Induction	No	No	No	No	No	No	No	No	No	Yes	No	No	No	No	No	No	No	No	Alive	Male	3.4	Live	No					31-45
Yes	30	No formal education	Rural	Farmer	4	5	9	42	12.9	Non- reactive	Cephalic	No	No	No	Yes	No	Yes	C/S	Elective	Foetal distress	No	Yes	No	No	No	No	No	No	No	No	No	No	No	No	No	No	No	No	Alive	Male	3.2	Live	No					21-30	9-12
Yes	26	JHS	Urban	Farmer	0	2	8	39	11.6	Non- reactive	Cephalic	No	No	No	Yes	No	Yes	C/S	Elective	Foetal distress Others	No	Yes	No	No	No	No	No	No	No	No	No	Yes	No	No	No	No	No	No	Alive	Male	3.5	Live	Yes					21-30	5-8
Yes	21	JHS	Urban	Trader	1	3	12	41	15.1	Non- reactive	Cephalic	No	No	No	Yes	No	No	SVD																					Alive	Female	3.6	Live	Yes	PROM				21-30	9-12
Yes	16	Primary School	Urban	Unemployed	0	1	2	38	12.1	Non- reactive	Cephalic	No	No	No	Yes	No	No	SVD																					Alive	Male	2.9	Live	No					14-20	1-4
Yes	21	Primary School	Rural	Farmer	1	3	5	39	12.5	Non- reactive	Cephalic	No	No	No	Yes	No	No	SVD																					Alive	Male	3.5	Live	No					21-30	5-8
Yes	27	Tertiary	Urban	Trader	2	3		40	12.1	Non- reactive	Cephalic	No	No	No	Yes	No	No	SVD																					Alive	Male	2.7	Live	No					21-30
No	23	SHS	Urban	Trader	0	1	8	39	13.2	Reactive	Cepalic / Longitudinal	No	Yes	No	Yes	No	No	SVD																					Alive	Female	3.2	Live	Yes					21-30	5-8
Yes	35	JHS	Rural	Trader	2	4	6	39	10.9	Non- reactive	Cephalic / Longitudinal	No	Yes	No	Yes	No	No	SVD																					Alive	Female	2.9	Live	No					31-45	5-8
Yes	32	JHS	Urban	Farmer	2	3	9	43	12.5	Non- reactive	longitudinal	No	Yes	No	No	No	Yes	C/S	Elective	Foetal distress	No	Yes	No	No	No	No	No	No	No	No	No	No	No	No	No	No	No	No	Alive	Male	2.9	Live	Yes	Low Apgar score	Miconium aspiration			31-45	9-12
Yes	29	No formal education	Rural	Farmer	3	4	6	41	10.9	Reactive	Cephalic / Longitudinal	No	Yes	No	Yes	No	No	SVD																					Alive	Male	3.4	Live	No					21-30	5-8
Yes	39	SHS	Urban	Trader	4	5	8	39	10.9	Non- reactive	Cephalic / Longitudinal	No	Yes	No	Yes	No	No	SVD																					Alive	Female	2.7	Live	No					31-45	5-8
Yes	20	SHS	Rural	Students	0	1	4	38	11.8	Non- reactive	Cephalic / Longitudinal	No	Yes	No	Yes	No	No	SVD																					Alive	Female	2.6	Live	No					14-20	1-4
Yes	34	SHS	Rural	Unemployed	3	6	10	41	11.1	Non- reactive	Cephalic / Longitudinal	No	Yes	No	Yes	No	No	SVD																					Alive	Female	4.1	Live	Yes	Macrosomia				31-45	9-12
Yes	22	SHS	Urban	Professional	0	2	9	40	12.5	Non- reactive	Cephalic	No	Yes	No	Yes	No	No	SVD																					Alive	Female	3.4	Live	No					21-30	9-12
Yes	29	SHS	Urban	Artisan	1	2	9	38	12.6	Non- reactive	longitudinal Cephalic	No	Yes	No	Yes	No	No	SVD																					Alive	Male	3.5	Live	Yes					21-30	9-12
Yes	20	JHS	Urban	Artisan	0	1	8	39	10.4	Non- reactive	longitudinal Cephalic	No	Yes	No	Yes	No	No	SVD																					Alive	Female	2.9	Live	Yes	Caput succedaneum				14-20	5-8
Yes	18	SHS	Rural	Students	0	2	6	37	10.7	Non- reactive	longitudinal Cephalic	No	Yes	No	Yes	No	Yes	C/S	Elective	Pathological CTG	No	No	No	No	No	No	No	No	No	No	No	No	Yes	No	No	No	No	No	Alive	Male	3.5	Live	Yes	Congenital malformation				14-20	5-8
Yes	31	JHS	Urban	Unemployed	1	2	6	35	13.2	Non- reactive	Cephalic	No	No	No	Yes	No	No	SVD																					Alive	Male	1.3	Dead	No			Stillbirth	Macerated	31-45	5-8
Yes	32	Tertiary	Urban	Professional	1	3	10	39	12.9	Non- reactive	Cephalic	No	No	No	Yes	No	No	SVD																					Alive	Male	3.9	Live	No					31-45	9-12
Yes	38	JHS	Rural	Farmer	3	5		38	16.3	Non- reactive	longitudinal Cephalic	No	Yes	No	Yes	No	No	SVD																					Alive	Male	3.5	Live	No					31-45
Yes	30	Tertiary	Rural	Professional	1	2	9	40	14.7	Non- reactive	Cephalic longitudinal	No	Yes	No	Yes	No	No	SVD																					Alive	Female	2.7	Live	No					21-30	9-12
Yes	31	Tertiary	Urban	Professional	1	2	11	41	13.7	Non- reactive	longitudinal Cephalic	No	Yes	No	Yes	No	No	SVD																					Alive	Female	3	Live	No					31-45	9-12
Yes	18	JHS	Rural	Students	0	1	5	39	10.5	Non- reactive	Cephalic	No	No	No	Yes	No	No	SVD																					Alive	Male	2.3	Live	Yes	Miconium aspiration	Low Apgar score			14-20	5-8
Yes	34	JHS	Urban	Artisan	2	7	10	40	14.5	Non- reactive	longitudinal Cephalic	No	Yes	No	Yes	No	Yes	C/S	Elective	Foetal distress	No	Yes	No	No	No	No	No	No	No	No	No	No	No	No	No	No	No	No	Alive	Female	3.9	Live	No					31-45	9-12
Yes	26	Tertiary	Urban	Professional	0	1	8	40	14.4	Non- reactive	longitudinal Cephalic	No	Yes	No	Yes	No	No	SVD																					Alive	Male	2.8	Live	No					21-30	5-8
Yes	30	Tertiary	Urban	Artisan	0	1	11	41	10.4	Non- reactive	longitudinal Cephalic	No	Yes	No	Yes	No	Yes	C/S	Elective	Pathological CTG Post date	No	No	No	No	No	No	No	No	No	No	No	Yes	Yes	No	No	No	No	No	Alive	Male	2.6	Live	Yes	Post date				21-30	9-12
Yes	29	Tertiary	Urban	Professional	1	3	9	39	10.1	Non- reactive	longitudinal Cephalic	No	Yes	No	Yes	No	No	SVD																					Alive	Male	3	Live	No					21-30	9-12
Yes	31	Tertiary	Urban	Professional	2	4	9	39	11.8	Non- reactive	longitudinal Cephalic	No	Yes	No	Yes	No	No	SVD																					Alive	Male	3.8	Live	No					31-45	9-12
Yes	20	SHS	Urban	Artisan	0	1		39	9.7	Non- reactive	longitudinal Cephalic	No	Yes	No	Yes	No	No	Assisted Vaginal Delivery																					Alive	Male	2.7	Live	No					14-20
Yes	28	JHS	Urban	Trader	1	4		40	11.1	Non- reactive	longitudinal Cephalic	No	Yes	No	Yes	No	Yes	C/S	Emergency	Breech	No	No	No	No	No	No	No	No	No	No	No	No	No	No	No	Yes	No	No	Alive	Female	4	Live	Yes					21-30
Yes	28	No formal education	Urban	Trader	1	2	8	39	8.2	Non- reactive	longitudinal Cephalic	No	Yes	No	Yes	No	No	SVD																					Alive	Male	3	Live	No					21-30	5-8
Yes	28	SHS	Urban	Unemployed	1	3	11	40	13.7	Non- reactive	longitudinal Cephalic	No	Yes	No	Yes	No	No	SVD																					Alive	Male	3.9	Live	No					21-30	9-12
Yes	32	Tertiary	Urban	Professional	1	2	11	39	11.5	Non- reactive	longitudinal Cephalic	No	Yes	No	Yes	No	No	SVD																					Alive	Female	3.4	Live	No					31-45	9-12
Yes	34	Primary School	Urban	Farmer	1	2	9	39	14.5	Non- reactive	longitudinal Cephalic	No	Yes	No	Yes	No	Yes	C/S	Emergency	Failed Vacuum	No	No	No	No	No	No	No	No	No	No	No	No	No	No	No	No	Yes	No	Alive	Male	3.5	Live	Yes	Low Apgar score				31-45	9-12
Yes	26	Tertiary	Urban	Professional	0	1	8	39	11.7	Non- reactive	longitudinal Cephalic	No	Yes	No	Yes	No	No	SVD																					Alive	Female	2.9	Live	No					21-30	5-8
Yes	20	SHS	Urban	Students	0	1	4	41	10.9	Non- reactive	longitudinal Cephalic	No	Yes	No	Yes	No	No	SVD																					Alive	Female	3.4	Live	No					14-20	1-4
Yes	43	SHS	Rural	Artisan	1	6	10		14.5	Non- reactive	longitudinal Cephalic	No	Yes	No	Yes	No	No	Assisted Vaginal Delivery																					Alive	Male	2.6	Live	Yes	Low Apgar score	Poor maternal effort			31-45	9-12
Yes	24	SHS	Urban	Trader	1	2	4	40	12.1	Non- reactive	longitudinal Cephalic	No	Yes	No	Yes	No	No	SVD																					Alive	Male	2.9	Live	No					21-30	1-4
Yes	22	JHS	Urban	Artisan	2	3	7	40	12.5	Non- reactive	longitudinal Cephalic	No	Yes	No	Yes	No	No	SVD																					Alive	Male	3.2	Live	No					21-30	5-8
Yes	36	JHS	Urban	Trader	0	3	10	39	15.7	Non- reactive	longitudinal Cephalic	No	Yes	No	Yes	No	Yes	C/S	Elective	Pathological CTG	No	No	No	No	No	No	No	No	No	No	No	No	Yes	No	No	No	No	No	Alive	Female	2.7	Live	Yes	Low Apgar score	Miconium aspiration			31-45	9-12
Yes	27	Tertiary	Urban	Professional	2	7		36	13.4	Non- reactive	longitudinal	No	Yes	No	No	No	Yes	C/S	Emergency	Pre eclampsia / Eclampsia	No	No	No	No	Yes	No	No	No	No	No	No	No	No	No	No	No	No	No	Alive	Female	1.8	Live	Yes	Low birth weight				21-30
Yes	27	SHS	Rural	Unemployed	2	4	11	40	12.7	Non- reactive	longitudinal Cephalic	No	Yes	No	Yes	No	No	SVD																					Alive	Female	3.6	Live	No					21-30	9-12
Yes	17	SHS	Urban	Students	0	1	9	40	11.2	Non- reactive	longitudinal Cephalic	No	Yes	No	Yes	No	No	SVD																					Alive	Male	3.9	Live	No					14-20	9-12
Yes	26	Tertiary	Urban	Professional	0	2	9	40	13.5	Non- reactive	longitudinal Cephalic	No	Yes	No	Yes	No	No	SVD																					Alive	Male	3.8	Live	No					21-30	9-12
Yes	42	JHS	Urban	Trader	2	5	6	39	15.1	Reactive	longitudinal Cephalic	No	Yes	No	Yes	No	No	SVD																					Alive	Female	3	Live	No					31-45	5-8
Yes	35	JHS	Rural	Trader	3	3	8	38	13.4	Non- reactive	longitudinal Cephalic	No	Yes	No	Yes	No	No	SVD																					Alive	Male	3.6	Live	No					31-45	5-8
Yes	27	SHS	Urban	Artisan	2	4	7	40	10.9	Non- reactive	Cephalic longitudinal	No	Yes	No	Yes	No	No	SVD																					Alive	Male	4.1	Live	Yes	Macrosomia	Shoulder dystocia			21-30	5-8
Yes	20	JHS	Urban	Unemployed	1	2	5	39	11.5	Non- reactive	longitudinal Cephalic	No	Yes	No	Yes	No	No	SVD																					Alive	Male	3	Live	No					14-20	5-8
Yes	31	JHS	Urban	Trader	2	5	3	38	9.6	Non- reactive	Cephalic	No	No	No	Yes	No	No	SVD																					Alive	Male	3.7	Live	No					31-45	1-4
Yes	29	JHS	Rural	Trader	2	4	9	41	13.0	Non- reactive	longitudinal Cephalic	No	Yes	No	Yes	No	No	SVD																					Alive	Female	3.5	Live	No					21-30	9-12
Yes	36	Primary School	Urban	Trader	3	4	6	40	16.6	Non- reactive	longitudinal Cephalic	No	Yes	No	Yes	No	No	SVD																					Alive	Female	3.1	Live	No					31-45	5-8
Yes	24	SHS	Rural	Trader	2	3	12	40	12.0	Non- reactive	longitudinal Cephalic	No	Yes	No	Yes	No	No	SVD																					Alive	Male	3.5	Live	No					21-30	9-12
Yes	39	JHS	Rural	Trader	3	5	9	40	12.6	Non- reactive	longitudinal Cephalic	No	Yes	No	Yes	No	No	SVD																					Alive	Male	3.5	Live	No					31-45	9-12
Yes	29	SHS	Urban	Trader	3	4	9	40		Non- reactive	longitudinal Cephalic	No	Yes	No	Yes	No	Yes	C/S	Emergency	Foetal distress	No	Yes	No	No	No	No	No	No	No	No	No	No	No	No	No	No	No	No	Alive	Male	3.2	Live	No					21-30	9-12
Yes	19	SHS	Urban	Artisan	0	1		39		Non- reactive	Transverse	No	No	Yes	No	No	Yes	C/S	Elective	Previous C/S Breech	No	No	No	No	No	No	No	No	Yes	No	No	No	No	No	No	Yes	No	No	Alive	Male	3.6	Live	Yes	Physiological jaundice				14-20
Yes	27	Tertiary	Urban	Professional	2	4	6	38	11.5	Non- reactive	longitudinal	No	Yes	No	No	No	Yes	C/S	Elective	Previous C/S	No	No	No	No	No	No	No	No	Yes	No	No	No	No	No	No	No	No	No	Alive	Female	3.4	Live	Yes					21-30	5-8
Yes	19	JHS	Urban	Unemployed	3	4	7	39	10.2	Non- reactive	longitudinal Cephalic	No	Yes	No	Yes	No	No	SVD																					Alive	Male	3.1	Live	Yes	Caput succedaneum				14-20	5-8
Yes	29	Tertiary	Urban	Professional	1	2	10	40	11.0	Non- reactive	longitudinal Cephalic	No	Yes	No	Yes	No	No	SVD																					Alive	Male	3.8	Live	No					21-30	9-12
Yes	24	SHS	Rural	Unemployed	0	2	6	39	12.4	Non- reactive	longitudinal Cephalic	No	Yes	No	Yes	No	No	SVD																					Alive	Female	2.9	Live	No					21-30	5-8
Yes	28	Tertiary	Urban	Professional	1	4	9	39	10.2	Non- reactive	longitudinal Cephalic	No	Yes	No	Yes	No	No	SVD																					Alive	Male	2.9	Live	No					21-30	9-12
Yes	22	SHS	Urban	Unemployed	1	2	5	42		Non- reactive	longitudinal Cephalic	No	Yes	No	Yes	No	No	SVD																					Alive	Male	3	Live	Yes	Post date				21-30	5-8
Yes	42	No formal education	Urban	Farmer	5	7	5	41	11.1	Non- reactive	longitudinal Cephalic	No	Yes	No	Yes	No	No	SVD																					Alive	Female	2.2	Live	Yes	Low birth weight				31-45	5-8
Yes	32	JHS	Urban	Artisan	2	4	8	40	9.6	Non- reactive	longitudinal Cephalic	No	Yes	No	Yes	No	No	SVD																					Alive	Male	3.7	Live	No					31-45	5-8
Yes	34	JHS	Urban	Farmer	1	3	10	40	15.1	Non- reactive	longitudinal Cephalic	No	Yes	No	Yes	No	No	SVD																					Alive	Female	3	Live	Yes	Asphyxia				31-45	9-12
Yes	37	Primary School	Rural	Artisan	5	6	7	39	11.0	Non- reactive	longitudinal Cephalic	No	Yes	No	Yes	No	No	SVD																					Alive	Female	3.4	Live	No					31-45	5-8
Yes	26	SHS	Urban	Trader	1	2	9	40	10.3	Non- reactive	longitudinal Cephalic	No	Yes	No	Yes	No	No	SVD																					Alive	Male	3.6	Live	No					21-30	9-12
Yes	20	SHS	Urban	Students	0	1	11	41	14.2	Non- reactive	longitudinal Cephalic	No	Yes	No	Yes	No	No	SVD																					Alive	Female	2.3	Live	Yes	Asphyxia	Low Apgar score			14-20	9-12
Yes	17	JHS	Urban	Unemployed	0	1	4	39	10.1	Non- reactive	longitudinal Cephalic	No	Yes	No	Yes	No	No	SVD																					Alive	Male	3	Live	Yes	Asphyxia				14-20	1-4
Yes	32	Tertiary	Urban	Professional	0	1	7	40	13.0	Non- reactive	longitudinal Cephalic	No	Yes	No	Yes	No	Yes	C/S	Emergency	Foetal distress	No	Yes	No	No	No	No	No	No	No	No	No	No	No	No	No	No	No	No	Alive	Male	3.2	Live	No					31-45	5-8
No	28	JHS	Urban	Students	0	2	6	38	10.7	Non- reactive	longitudinal Cephalic	No	Yes	No	Yes	No	Yes	C/S	Emergency	Foetal distress	No	Yes	No	No	No	No	No	No	No	No	No	No	No	No	No	No	No	No	Alive	Male	3.9	Live	No					21-30	5-8
No	19	JHS	Urban	Artisan	0	1	3	39	16.0	Non- reactive	longitudinal Cephalic	No	Yes	No	Yes	No	Yes	C/S	Emergency	Foetal distress	No	Yes	No	No	No	No	No	No	No	No	No	No	No	No	No	No	No	No	Alive	Female	3.1	Live	Yes					14-20	1-4
Yes	30	Tertiary	Urban	Professional	0	2	12	40	12.8	Non- reactive	longitudinal Cephalic	No	Yes	No	Yes	No	No	SVD																					Alive	Male	3	Live	No					21-30	9-12
Yes	17	JHS	Urban	Students	0	1	10	39	11.8	Non- reactive	longitudinal Cephalic	No	Yes	No	Yes	No	No	SVD																					Alive	Female	3	Dead	No			Stillbirth	Macerated	14-20	9-12
Yes	18	JHS	Urban	Students	1	2	10	40	9.9	Non- reactive	longitudinal Cephalic	No	Yes	No	Yes	No	No	SVD																					Alive	Female	3.1	Live	Yes					14-20	9-12
Yes	22	JHS	Rural	Unemployed	0	1	5	28	11.8	Non- reactive	longitudinal Cephalic	No	Yes	No	Yes	No	No	SVD																					Alive	Female		Live	Yes	Preterm				21-30	5-8
Yes	31	No formal education	Urban	Artisan	4	5	10	39	10.7	Non- reactive	longitudinal Cephalic	No	Yes	No	Yes	No	No	SVD																					Alive	Male	3.4	Live	No					31-45	9-12
Yes	36	JHS	Rural	Trader	3	7		38	13.3	Non- reactive	longitudinal Cephalic	No	Yes	No	Yes	No	Yes	C/S	Emergency	Breech	No	No	No	No	No	No	No	No	No	No	No	No	No	No	No	Yes	No	No	Alive	Male	3.1	Live	No					31-45
Yes	39	SHS	Urban	Trader	3	5	8	38	12.5	Non- reactive	longitudinal Cephalic	No	Yes	No	Yes	No	Yes	C/S	Elective	Previous C/S	No	No	No	No	No	No	No	No	Yes	No	No	No	No	No	No	No	No	No	Alive	Female	2.8	Live	No					31-45	5-8
No	18	JHS	Rural	Artisan	0	2	5	38	10.5	Non- reactive	longitudinal Cephalic	No	Yes	No	Yes	No	Yes	C/S	Elective	Ectopic	No	No	No	No	No	No	No	No	No	No	No	No	No	No	No	No	No	Yes	Alive	Female		Live	No					14-20	5-8
Yes	29	SHS	Rural	Farmer	2	3		39	12.3	Non- reactive	longitudinal Cephalic	No	Yes	No	Yes	No	No	SVD																					Alive	Male	3.2	Live	No					21-30
Yes	37	JHS	Rural	Trader	3	4	10	41	12.2	Non- reactive	longitudinal Cephalic	No	Yes	No	Yes	No	No	SVD																					Alive	Female	3.3	Live	No					31-45	9-12
Yes	18	Primary School	Urban	Unemployed	1	2	8	39	12.6	Non- reactive	longitudinal Cephalic	No	Yes	No	Yes	No	No	SVD																					Alive	Female	3.1	Live	No					14-20	5-8
Yes	35	Primary School	Urban	Farmer	5	6	9	42	13.3	Non- reactive	longitudinal Cephalic	No	Yes	No	Yes	No	No	SVD																					Alive	Male	3.7	Live	Yes	Post date	Hydrocele			31-45	9-12
Yes	32	JHS	Urban	Farmer	2	3	9	39	15.8	Non- reactive	longitudinal Cephalic	No	Yes	No	Yes	No	No	SVD																					Alive	Female	3.4	Live	No					31-45	9-12
Yes	33	Tertiary	Urban	Professional	0	2	9	39	13.5	Non- reactive	longitudinal Cephalic	No	Yes	No	Yes	No	No	SVD																					Alive	Female	3.1	Live	No					31-45	9-12
Yes	33	Tertiary	Urban	Professional	2	3	10	41	10.7	Non- reactive	longitudinal Cephalic	No	Yes	No	Yes	No	No	SVD																					Alive	Male	3.7	Live	No					31-45	9-12
Yes	25	JHS	Urban	Trader	2	5	11	42	10.1	Non- reactive	longitudinal Cephalic	No	Yes	No	Yes	No	No	SVD																					Alive	Male	3.41	Live	No					21-30	9-12
Yes	25	JHS	Urban	Trader	2	3	7	38	13.4	Non- reactive	longitudinal Cephalic	No	Yes	No	Yes	No	No	SVD																					Alive	Male	2.9	Live	No					21-30	5-8
Yes	33	JHS	Urban	Trader	2	5	10	38	12.8	Non- reactive	longitudinal Cephalic	No	Yes	No	Yes	No	No	SVD																					Alive	Male	3.7	Live	No					31-45	9-12
Yes	22	JHS	Urban	Trader	0	4	4	40	10.9	Non- reactive	longitudinal Cephalic	No	Yes	No	Yes	No	No	SVD																					Alive	Male	3.5	Live	No					21-30	1-4
Yes	28	SHS	Urban	Trader	2	5	12	42	11.1	Non- reactive	longitudinal Cephalic	No	Yes	No	Yes	No	No	SVD																					Alive	Male	3.8	Live	Yes	PROM				21-30	9-12
Yes	28	SHS	Urban	Trader	2	3	10	40	11.6	Non- reactive	longitudinal Cephalic	No	Yes	No	Yes	No	No	SVD																					Alive	Female	3.4	Live	No					21-30	9-12
Yes	30	Tertiary	Urban	Students	1	4	5		10.6	Non- reactive	longitudinal Cephalic	No	Yes	No	Yes	No	Yes	C/S	Emergency	Foetal distress	No	Yes	No	No	No	No	No	No	No	No	No	No	No	No	No	No	No	No	Alive	Male	3.4	Live	Yes	Miconium aspiration				21-30	5-8
Yes	33	Primary School	Urban	Farmer	2	3	9	40	9.6	Non- reactive	longitudinal Cephalic	No	Yes	No	Yes	No	No	SVD																					Alive	Male	2.8	Live	No					31-45	9-12
Yes	33	JHS	Urban	Trader	4	7	5	34	12.5	Non- reactive	longitudinal Breech	No	Yes	No	No	Yes	Yes	C/S	Emergency	Pre eclampsia / Eclampsia	No	No	No	No	Yes	No	No	No	No	No	No	No	No	No	No	No	No	No	Alive	Female	1.68	Live	Yes	Preterm	Low birth weight			31-45	5-8
Yes	32	Tertiary	Urban	Professional	0	1	12	38	15.1	Non- reactive	longitudinal Cephalic	No	Yes	No	Yes	No	No	SVD																					Alive	Female	2.7	Live	No					31-45	9-12
Yes	25	SHS	Rural	Professional	0	2	11	41	12.4	Non- reactive	longitudinal Cephalic	No	Yes	No	Yes	No	Yes	C/S	Emergency	Foetal distress	No	Yes	No	No	No	No	No	No	No	No	No	No	No	No	No	No	No	No	Alive	Female	2.7	Live	No					21-30	9-12
Yes	19	JHS	Urban	Students	0	1	6	40	12.7	Non- reactive	longitudinal Cephalic	No	Yes	No	Yes	No	No	SVD																					Alive	Male	3.2	Live	No					14-20	5-8
Yes	34	SHS	Urban	Trader	2	3	9	41	13.4	Non- reactive	longitudinal Cephalic	No	Yes	No	Yes	No	No	SVD																					Alive	Female	3.7	Live	No					31-45	9-12
Yes	27	SHS	Urban	Artisan	2	3	10	42	11.3	Non- reactive	Cephalic longitudinal	No	Yes	No	Yes	No	Yes	C/S	Emergency	Pathological CTG	No	No	No	No	No	No	No	No	No	No	No	No	Yes	No	No	No	No	No	Alive	Female	3	Live	No					21-30	9-12
Yes	31	No formal education	Rural	Farmer	2	3	6	39	15.2	Non- reactive	Breech	No	No	No	No	Yes	Yes	C/S	Emergency	Breech	No	No	No	No	No	No	No	No	No	No	No	No	No	No	No	Yes	No	No	Alive	Male	2.9	Live	No					31-45	5-8
Yes	33	SHS	Urban	Trader	3	4	8	38	12.1	Non- reactive	Cephalic longitudinal	No	Yes	No	Yes	No	Yes	C/S	Emergency	Previous C/S	No	No	No	No	No	No	No	No	Yes	No	No	No	No	No	No	No	No	No	Alive	Female	3.8	Live	No					31-45	5-8
Yes	31	JHS	Rural	Trader	2	3	10	40	13.5	Non- reactive	Cephalic longitudinal	No	Yes	No	Yes	No	No	SVD																					Alive	Male	3.3	Live	Yes					31-45	9-12
Yes	29	SHS	Urban	Trader	0	2	4	38	9.3	Non- reactive	Cephalic longitudinal	No	Yes	No	Yes	No	No	SVD																					Alive	Female	2.9	Live	Yes	PROM				21-30	1-4
Yes	16	JHS	Rural	Students	0	1	1	28	7.0	Non- reactive	longitudinal Breech	No	Yes	No	No	Yes	No	SVD																					Alive	Male	0.9	Live	Yes	Preterm	Asphyxia			14-20	1-4
Yes	37	JHS	Urban	Artisan	2	3	11	39	17.4	Non- reactive	Cephalic longitudinal	No	Yes	No	Yes	No	No	SVD																					Alive	Male	2.7	Live	No					31-45	9-12
Yes	31	Tertiary	Urban	Professional	1	2		36	11.7	Non- reactive	longitudinal Cephalic	No	Yes	No	Yes	No	No	SVD																					Alive	Male	2.8	Live	Yes	Born Before Arrival				31-45
Yes	30	JHS	Urban	Unemployed	3	5	3	32	8.9	Non- reactive	Cephalic longitudinal	No	Yes	No	Yes	No	Yes	C/S	Emergency	Previous C/S	No	No	No	No	No	No	No	No	Yes	No	No	No	No	No	No	No	No	No	Alive	Female	1.6	Dead				Stillbirth	Fresh	21-30	1-4
Yes	22	SHS	Rural	Trader	0	1	6	40	10.8	Unknown	Cephalic longitudinal	No	Yes	No	Yes	No	Yes	C/S	Emergency	Failed Induction Pathological CTG	No	No	No	No	No	No	No	No	No	Yes	No	No	Yes	No	No	No	No	No	Alive	Male	3.5	Live	No					21-30	5-8
Yes	24	Tertiary	Urban	Professional	1	2	6	42	11.9	Non- reactive	longitudinal Cephalic	No	Yes	No	Yes	No	No	SVD																					Alive	Male	3.7	Live	No					21-30	5-8
Yes	29	SHS	Urban	Trader	1	3	10	40	11.8	Non- reactive	Cephalic longitudinal	No	Yes	No	Yes	No	No	SVD																					Alive	Male	3.4	Live	Yes					21-30	9-12
Yes	27	No formal education	Rural	Artisan	0	2	3	33		Non- reactive	longitudinal Cephalic	No	Yes	No	Yes	No	Yes	C/S	Emergency	Foetal distress	No	Yes	No	No	No	No	No	No	No	No	No	No	No	No	No	No	No	No	Alive	Male	2.7	Live	Yes	PROM				21-30	1-4
Yes	28	Tertiary	Urban	Professional	1	2	6	40	13.2	Non- reactive	longitudinal Cephalic	No	Yes	No	Yes	No	Yes	C/S	Emergency	Cephalo Pelvic Disproportion (CPD)	No	No	Yes	No	No	No	No	No	No	No	No	No	No	No	No	No	No	No	Alive	Male	4.1	Live	Yes	Macrosomia				21-30	5-8
Yes	27	Tertiary	Urban	Professional	0	1	8	40	12.9	Non- reactive	Cephalic longitudinal	No	Yes	No	Yes	No	No	SVD																					Alive	Male	3.4	Live	No					21-30	5-8
Yes	30	JHS	Urban	Trader	0	1		39	10.1	Reactive	longitudinal Cephalic	No	Yes	No	Yes	No	No	SVD																					Alive	Female	2.8	Live	No					21-30
Yes	29	JHS	Urban	Artisan	2	4	8	41	11.7	Non- reactive	longitudinal Cephalic	No	Yes	No	Yes	No	No	SVD																					Alive	Male	3	Live	No					21-30	5-8
Yes	22	SHS	Urban	Students	0	1	9	41	14.5	Non- reactive	longitudinal Cephalic	No	Yes	No	Yes	No	No	SVD																					Alive	Female	3.1	Live	No					21-30	9-12
Yes	24	SHS	Rural	Unemployed	0	2	3	37	13.2	Non- reactive	Cephalic longitudinal	No	Yes	No	Yes	No	Yes	C/S	Emergency	Pre eclampsia / Eclampsia	No	No	No	No	Yes	No	No	No	No	No	No	No	No	No	No	No	No	No	Alive	Female	2.6	Live	Yes					21-30	1-4
Yes	23	JHS	Rural	Unemployed	2	3	3	41	9.5	Non- reactive	longitudinal	No	Yes	No	No	No	No	SVD																					Alive	Female	3.5	Live	No					21-30	1-4
Yes	31	JHS	Urban	Unemployed	3	4	4	38	10.9	Non- reactive	Cephalic longitudinal	No	Yes	No	Yes	No	No	SVD																					Alive	Male	2.6	Live	No					31-45	1-4
Yes	18	JHS	Urban	Unemployed	0	4	6	40	12.5	Non- reactive	longitudinal Cephalic	No	Yes	No	Yes	No	No	SVD																					Alive	Male	2.5	Live	No					14-20	5-8
Yes	29	Tertiary	Urban	Professional	1	3	10	30	17.4	Non- reactive	longitudinal Cephalic	No	Yes	No	Yes	No	No	SVD																					Alive	Male	3	Live	No					21-30	9-12
Yes	21	SHS	Rural	Trader	0	2	7	39	11.2	Non- reactive	longitudinal Cephalic	No	Yes	No	Yes	No	No	SVD																					Alive	Male	2.7	Live	No					21-30	5-8
Yes	19	SHS	Urban	Students	0	1	4	37	10.9	Non- reactive	longitudinal Cephalic	No	Yes	No	Yes	No	Yes	C/S	Emergency	Pathological CTG	No	No	No	No	No	No	No	No	No	No	No	No	Yes	No	No	No	No	No	Alive	Female	2.4	Live	Yes	Low birth weight	Caput succedaneum			14-20	1-4
Yes	34	No formal education	Urban	Farmer	5	7	4	38	11.3	Non- reactive	longitudinal Cephalic	No	Yes	No	Yes	No	No	SVD																					Alive	Male	2.9	Live	No					31-45	1-4
Yes	27	JHS	Urban	Farmer	0	1	8	39	12.8	Non- reactive	longitudinal Cephalic	No	Yes	No	Yes	No	No	SVD																					Alive	Male	2.4	Live	Yes	Low birth weight				21-30	5-8
Yes	40	No formal education	Urban	Farmer	1	3	10	40	14.4	Non- reactive	longitudinal Cephalic	No	Yes	No	Yes	No	No	SVD																					Alive	Female	3.4	Live	No					31-45	9-12
Yes	40	JHS	Rural	Farmer	5	6	11	43	12.3	Non- reactive	longitudinal Breech	No	Yes	No	No	Yes	No	SVD																					Alive	Female	3.8	Live	Yes					31-45	9-12
Yes	24	JHS	Urban	Artisan	2	3	9	41	12.9	Non- reactive	longitudinal Cephalic	No	Yes	No	Yes	No	No	SVD																					Alive	Female	3.3	Live	No					21-30	9-12
Yes	27	SHS	Urban	Artisan	0	2	10	40	11.3	Non- reactive	longitudinal Cephalic	No	Yes	No	Yes	No	Yes	C/S	Emergency	Cephalo Pelvic Disproportion (CPD)	No	No	Yes	No	No	No	No	No	No	No	No	No	No	No	No	No	No	No	Alive	Male	3.3	Live	No					21-30	9-12
Yes	31	SHS	Urban	Professional	0	4	9	39	15.8	Non- reactive	longitudinal Cephalic	No	Yes	No	Yes	No	No	SVD																					Alive	Female	2.7	Live	Yes	PROM				31-45	9-12
Yes	18	SHS	Urban	Unemployed	0	1	6	41	11.2	Reactive	longitudinal Cephalic	No	Yes	No	Yes	No	No	SVD																					Alive	Male	3.1	Live	No					14-20	5-8
Yes	35	JHS	Urban	Farmer	3	4	8	40	16.2	Reactive	longitudinal Cephalic	No	Yes	No	Yes	No	No	SVD																					Alive	Male	3.3	Live	No					31-45	5-8
Yes	41	Primary School	Urban	Farmer	5	6	9	41	17.8	Non- reactive	longitudinal Cephalic	No	Yes	No	Yes	No	No	SVD																					Alive	Female	4	Live	Yes	Asphyxia	Macrosomia			31-45	9-12
Yes	28	SHS	Rural	Trader	4	5	5	41	12.1	Non- reactive	longitudinal Cephalic	No	Yes	No	Yes	No	No	SVD																					Alive	Female	2	Live	Yes	Macrosomia				21-30	5-8
Yes	36	JHS	Urban	Artisan	3	7	6	36	15.3	Non- reactive	longitudinal Cephalic	No	Yes	No	Yes	No	Yes	C/S	Emergency	Pathological CTG	No	No	No	No	No	No	No	No	No	No	No	No	Yes	No	No	No	No	No	Alive	Female	2	Live	Yes	Preterm	Chest indrawing			31-45	5-8
Yes	14	JHS	Rural	Students	0	1	5	39	13.0	Non- reactive	longitudinal Cephalic	No	Yes	No	Yes	No	No	SVD																					Alive	Female	2.5	Live	No					14-20	5-8
Yes	31	Tertiary	Urban	Trader	1	2	12	40	13.1	Non- reactive	longitudinal Cephalic	No	Yes	No	Yes	No	Yes	C/S	Emergency	Foetal distress	No	Yes	No	No	No	No	No	No	No	No	No	No	No	No	No	No	No	No	Alive	Male	3.4	Live	Yes	Hypoglycemia				31-45	9-12
Yes	32	Tertiary	Urban	Professional	2	3	8	38	11.0	Non- reactive	longitudinal Cephalic	No	Yes	No	Yes	No	Yes	C/S	Emergency	Previous C/S	No	No	No	No	No	No	No	No	Yes	No	No	No	No	No	No	No	No	No	Alive	Male	3	Live	No					31-45	5-8
Yes	30	Tertiary	Urban	Students	1	4		32	12.0	Non- reactive	Breech	No	No	No	No	Yes	Yes	C/S	Emergency	Breech Previous C/S	No	No	No	No	No	No	No	No	Yes	No	No	No	No	No	No	Yes	No	No	Alive	Male	1.7	Live	Yes	Preterm				21-30
Yes	32	SHS	Urban	Trader	2	3	8		11.6	Non- reactive	longitudinal Cephalic	No	Yes	No	Yes	No	Yes	C/S	Emergency	Previous C/S	No	No	No	No	No	No	No	No	Yes	No	No	No	No	No	No	No	No	No	Alive	Male	3	Live	Yes					31-45	5-8
Yes	38	SHS	Rural	Trader	3	4	8	41	12.6	Non- reactive	longitudinal Cephalic	No	Yes	No	Yes	No	No	SVD																					Alive	Male	3.2	Live	No					31-45	5-8
Yes	26	Primary School	Rural	Farmer	2	3	9	40	12.3	Non- reactive	longitudinal Cephalic	No	Yes	No	Yes	No	No	SVD																					Alive	Female	3	Live	No					21-30	9-12
Yes	28	Tertiary	Urban	Professional	1	2	8	39	18.0	Non- reactive	longitudinal Cephalic	No	Yes	No	Yes	No	Yes	C/S	Emergency	Pathological CTG	No	No	No	No	No	No	No	No	No	No	No	No	Yes	No	No	No	No	No	Alive	Male	3.2	Live	No					21-30	5-8
Yes	30	JHS	Urban	Trader	0	2	7	39	11.8	Non- reactive	longitudinal Cephalic	No	Yes	No	Yes	No	No	SVD																					Alive	Female	3.4	Live	No					21-30	5-8
No	42	JHS	Urban	Trader	3	4	8	39	13.8	Reactive	longitudinal Cephalic	No	Yes	No	Yes	No	Yes	C/S	Emergency	Failed Induction	No	No	No	No	No	No	No	No	No	Yes	No	No	No	No	No	No	No	No	Alive	Male	3.2	Live	Yes					31-45	5-8
Yes	26	No formal education	Urban	Farmer	2	3	1	39		Non- reactive	longitudinal Cephalic	No	Yes	No	Yes	No	No	SVD																					Alive	Male	3.2	Live	No					21-30	1-4
Yes	28	No formal education	Rural	Farmer	3	4		40		Non- reactive	longitudinal Cephalic	No	Yes	No	Yes	No	No	SVD																					Alive	Female	3.4	Live	No					21-30
Yes	32	JHS	Urban	Trader	1	2	5	39		Non- reactive	longitudinal Cephalic	No	Yes	No	Yes	No	Yes	C/S	Emergency	Failed Induction	No	No	No	No	No	No	No	No	No	Yes	No	No	No	No	No	No	No	No	Alive	Female	2.7	Live	No					31-45	5-8
Yes	21	JHS	Urban	Artisan	1	2	7	39	16.6	Non- reactive	longitudinal Cephalic	No	Yes	No	Yes	No	No	Assisted Vaginal Delivery																					Alive	Male	3.4	Live	No					21-30	5-8
Yes	32	Tertiary	Urban	Professional	0	2	9	40	13.1	Non- reactive	longitudinal Cephalic	No	Yes	No	Yes	No	No	SVD																					Alive	Female	3.8	Live	No					31-45	9-12
Yes	29	JHS	Urban	Artisan	1	3	11	39	12.4	Non- reactive	longitudinal Cephalic	No	Yes	No	Yes	No	No	SVD																					Alive	Female	3.5	Live	No					21-30	9-12
Yes	19	Tertiary	Urban	Students	0	1	8	41	9.3	Non- reactive	longitudinal Cephalic	No	Yes	No	Yes	No	No	SVD																					Alive	Male	3.4	Live	No					14-20	5-8
Yes	31	No formal education	Rural	Farmer	3	4	5	39	10.6	Non- reactive	longitudinal Cephalic	No	Yes	No	Yes	No	No	SVD																					Alive	Female	2.7	Live	No					31-45	5-8
Yes	19	JHS	Urban	Unemployed	1	2	3	42	15.4	Non- reactive	longitudinal Cephalic	No	Yes	No	Yes	No	No	SVD																					Alive	Male	3.9	Live	No					14-20	1-4
Yes	25	SHS	Urban	Trader	1	3	7	38	13.3	Non- reactive	longitudinal Breech	No	Yes	No	No	Yes	Yes	C/S	Emergency	Previous C/S Breech	No	No	No	No	No	No	No	No	Yes	No	No	No	No	No	No	Yes	No	No	Alive	Male	3.6	Live	No					21-30	5-8
Yes	26	JHS	Rural	Artisan	1	3	6	38	16.5	Non- reactive	longitudinal Cephalic	No	Yes	No	Yes	No	No	SVD																					Alive	Female	2.6	Live	No					21-30	5-8
Yes	38	SHS	Rural	Trader	3	4	8	38	15.0	Non- reactive	longitudinal Cephalic	No	Yes	No	Yes	No	No	SVD																					Alive	Female	2.6	Live	No					31-45	5-8
Yes	25	Tertiary	Urban	Professional	0	1	12	41	18.1	Non- reactive	longitudinal Cephalic	No	Yes	No	Yes	No	Yes	C/S	Emergency	Foetal distress	No	Yes	No	No	No	No	No	No	No	No	No	No	No	No	No	No	No	No	Alive	Male	3.3	Live	Yes	Miconium aspiration	Low Apgar score			21-30	9-12
Yes	32	Tertiary	Urban	Professional	2	4	10	40	11.4	Non- reactive	longitudinal Cephalic	No	Yes	No	Yes	No	Yes	C/S	Emergency	Foetal distress	No	Yes	No	No	No	No	No	No	No	No	No	No	No	No	No	No	No	No	Alive	Male	3.3	Live	No					31-45	9-12
Yes	20	JHS	Rural	Unemployed	0	1	9	39	15.6	Non- reactive	longitudinal Cephalic	No	Yes	No	Yes	No	No	SVD																					Alive	Male	3	Live	No					14-20	9-12
No	21	Primary School	Urban	Trader	0	1	7	40	14.5	Non- reactive	Cephalic	No	No	No	Yes	No	No	SVD																					Alive	Female	2.9	Live	No					21-30	5-8
Yes	25	Primary School	Urban	Artisan	0	1	11	41	13.0	Non- reactive	Cephalic	No	No	No	Yes	No	No	SVD																					Alive	Female	2.9	Live	No					21-30	9-12
Yes	24	SHS		Unemployed	0	1	12	42	10.8	Non- reactive	longitudinal Cephalic	No	Yes	No	Yes	No	No	SVD																					Alive	Male	3.3	Live	No					21-30	9-12
Yes	32	JHS	Urban	Farmer	3	4	7	39	10.9	Non- reactive	longitudinal Cephalic	No	Yes	No	Yes	No	No	SVD																					Alive	Male	2	Live	No					31-45	5-8
Yes	33	JHS	Rural	Farmer	3	6	9	39	15.2	Non- reactive	longitudinal Cephalic	No	Yes	No	Yes	No	Yes	C/S	Emergency	Foetal distress	No	Yes	No	No	No	No	No	No	No	No	No	No	No	No	No	No	No	No	Alive	Male	3	Live	No					31-45	9-12
Yes	19	No formal education	Rural	Farmer	0	1	3	41	11.4	Non- reactive	Cephalic longitudinal	No	Yes	No	Yes	No	No	SVD																					Alive	Male	2.8	Live	No					14-20	1-4
Yes	32	JHS	Rural	Trader	2	3	8	40	14.2	Non- reactive	longitudinal Cephalic	No	Yes	No	Yes	No	No	SVD																					Alive	Female	2.8	Live	No					31-45	5-8
Yes	40	SHS	Urban	Artisan	0	2	10	42	14.2	Non- reactive	longitudinal Cephalic	No	Yes	No	Yes	No	Yes	C/S	Emergency	Foetal distress	No	Yes	No	No	No	No	No	No	No	No	No	No	No	No	No	No	No	No	Alive	Male	3	Live	No					31-45	9-12
Yes	26	JHS	Urban	Artisan	0	2	10	39	14.8	Non- reactive	longitudinal Cephalic	No	Yes	No	Yes	No	Yes	C/S	Emergency	Pathological CTG	No	No	No	No	No	No	No	No	No	No	No	No	Yes	No	No	No	No	No	Alive	Female	2.6	Live	No					21-30	9-12
Yes	18	SHS	Rural	Students	0	1	3	37	14.1	Non- reactive	longitudinal Cephalic	No	Yes	No	Yes	No	No	SVD																					Alive	Male	4	Live	Yes	Macrosomia				14-20	1-4
Yes	19	No formal education	Urban	Unemployed	2	3	6	37	11.0	Unknown	longitudinal Cephalic	No	Yes	No	Yes	No	No	SVD																					Alive	Female	3.3	Live	No					14-20	5-8
Yes	23	SHS	Urban	Trader	0	1	11	39	14.2	Non- reactive	Breech	No	No	No	No	Yes	Yes	C/S	Emergency	Pathological CTG	No	No	No	No	No	No	No	No	No	No	No	No	Yes	No	No	No	No	No	Alive	Female	3.5	Live	No					21-30	9-12
Yes	35	Tertiary	Urban	Professional	1	2			10.8	Non- reactive	longitudinal Cephalic	No	Yes	No	Yes	No	No	SVD																					Alive	Female	3.1	Live	No					31-45
Yes	28	SHS	Rural	Students	0	1	6	39	10.9	Non- reactive	Breech	No	No	No	No	Yes	No	SVD																					Alive	Female	2.4	Live	Yes	Caput succedaneum	Low birth weight			21-30	5-8
No	36	Tertiary	Urban	Professional	1	3	11	39	15.7	Non- reactive	longitudinal Cephalic	No	Yes	No	Yes	No	No	SVD																					Alive	Male	3.3	Live	No					31-45	9-12
Yes	18	JHS	Rural	Students	1	2	4	40	10.1	Non- reactive	longitudinal Cephalic	No	Yes	No	Yes	No	No	SVD																					Alive	Female	2.8	Live	No					14-20	1-4
Yes	33	JHS	Urban	Trader	1	3	11	39	15.1	Non- reactive	Cephalic longitudinal	No	Yes	No	Yes	No	Yes	C/S	Emergency	Raptured Uterus Previa	No	No	No	No	No	No	No	Yes	No	No	No	No	No	No	No	No	No	No	Alive	Female	3.2	Live	No					31-45	9-12
	28	SHS	Urban	Trader	1	4	9	42	12.0	Non- reactive	longitudinal Breech	No	Yes	No	No	Yes	Yes	C/S	Elective	Breech	No	No	No	No	No	No	No	No	No	No	No	No	No	No	No	Yes	No	No	Alive	Female	2.5	Live	No					21-30	9-12
No	32	JHS	Rural	Trader	4	5	7	38	16.8	Non- reactive	longitudinal Cephalic	No	Yes	No	Yes	No	No	SVD																					Alive	Female	2.1	Live	No					31-45	5-8
Yes	32	JHS	Rural	Artisan	3	4	5	38	13.5	Non- reactive	longitudinal Cephalic	No	Yes	No	Yes	No	No	SVD																					Alive	Male	3	Live	No					31-45	5-8
Yes	26	SHS	Urban	Trader	1	3	7	40	10.7	Non- reactive	longitudinal Cephalic	No	Yes	No	Yes	No	No	SVD																					Alive	Male	3.8	Live	No					21-30	5-8
Yes	38	JHS	Urban	Trader	2	7	9	41	12.2	Reactive	longitudinal Cephalic	No	Yes	No	Yes	No	No	SVD																					Alive	Female	2.7	Live	No					31-45	9-12
No	22	Tertiary	Urban	Professional	0	1	10	41	11.6	Non- reactive	longitudinal Cephalic	No	Yes	No	Yes	No	No	SVD																					Alive	Male	3.3	Live	No					21-30	9-12
Yes	36	SHS	Urban	Artisan	3	4	10	38	11.8	Non- reactive	longitudinal Cephalic	No	Yes	No	Yes	No	No	SVD																					Alive	Male	3.5	Live	No					31-45	9-12
Yes	24	JHS	Rural	Artisan	0	1	7	34	12.6	Non- reactive	longitudinal Cephalic	No	Yes	No	Yes	No	Yes	C/S	Emergency	Foetal distress	No	Yes	No	No	No	No	No	No	No	No	No	No	No	No	No	No	No	No	Alive	Female	2.7	Live	Yes	Miconium aspiration				21-30	5-8
Yes	27	Tertiary	Urban	Professional	0	1	3	39	12.2	Non- reactive	Cephalic longitudinal	No	Yes	No	Yes	No	No	SVD																					Alive	Male	3.5	Live	No					21-30	1-4
Yes	31	JHS	Rural	Trader	2	4	12	42		Non- reactive	longitudinal Cephalic	No	Yes	No	Yes	No	No	SVD																					Alive	Female	3.7	Live	Yes	Post date				31-45	9-12
Yes	28	Tertiary	Urban	Professional	3	4	4	40	11.7	Non- reactive	longitudinal Cephalic	No	Yes	No	Yes	No	No	SVD																					Alive	Male	3.6	Live	No					21-30	1-4
Yes	34	JHS	Rural	Artisan	3	7	8	39	12.6	Non- reactive	Cephalic longitudinal	No	Yes	No	Yes	No	No	SVD																					Alive	Female	2.6	Live	No					31-45	5-8
No	27	JHS	Urban	Trader	2	3	5	42	13.2	Non- reactive	Cephalic longitudinal	No	Yes	No	Yes	No	No	SVD																					Alive	Male	2.7	Live	No					21-30	5-8
Yes	31	JHS	Urban	Farmer	3	5	7	41	14.2	Non- reactive	longitudinal Cephalic	No	Yes	No	Yes	No	No	SVD																					Alive	Male	2.7	Live	No					31-45	5-8
Yes	32	JHS	Urban	Trader			9	38	11.0	Non- reactive	longitudinal Cephalic	No	Yes	No	Yes	No	Yes	C/S	Emergency	Pathological CTG	No	No	No	No	No	No	No	No	No	No	No	No	Yes	No	No	No	No	No	Alive	Female	2	Live	Yes	Low birth weight				31-45	9-12
No	23	JHS	Urban	Artisan	0	2	7	38	14.4	Non- reactive	Cephalic longitudinal	No	Yes	No	Yes	No	No	SVD																					Alive	Female	3	Live	No					21-30	5-8
Yes	34	SHS	Urban	Trader	3	7	12	40	13.9	Non- reactive	Cephalic longitudinal	No	Yes	No	Yes	No	No	SVD																					Alive	Female	3.5	Live	No					31-45	9-12
Yes	28	No formal education	Rural	Unemployed	4	5	9	40	12.0	Non- reactive	longitudinal Cephalic	No	Yes	No	Yes	No	No	SVD																					Alive	Male	2.5	Live	No					21-30	9-12
Yes	42	JHS	Urban	Trader	3	5	5	41	10.4	Non- reactive	Cephalic longitudinal	No	Yes	No	Yes	No	Yes	C/S	Emergency	Foetal distress	No	Yes	No	No	No	No	No	No	No	No	No	No	No	No	No	No	No	No	Alive	Male	2.8	Live	No					31-45	5-8
Yes	34	SHS	Urban	Trader	1	3	12	41	13.3	Non- reactive	longitudinal Cephalic	No	Yes	No	Yes	No	No	SVD																					Alive	Male	3.4	Live	No					31-45	9-12
No	39	JHS	Rural	Unemployed	2	3	8	38	12.1	Non- reactive	longitudinal Cephalic	No	Yes	No	Yes	No	Yes	C/S	Elective	Previous C/S	No	No	No	No	No	No	No	No	Yes	No	No	No	No	No	No	No	No	No	Alive	Female	3.5	Live	No					31-45	5-8
Yes	31	SHS	Rural	Trader	3	4	11	39	10.8	Non- reactive	longitudinal Cephalic	No	Yes	No	Yes	No	No	SVD																					Alive	Male	3.9	Live	No					31-45	9-12
Yes	27	Tertiary	Urban	Professional	0	2		38	11.8	Non- reactive	longitudinal Cephalic	No	Yes	No	Yes	No	No	SVD																					Alive	Female	2.6	Live	No					21-30
Yes	26	JHS	Urban	Trader	1	3	9	41	17.5	Non- reactive	Cephalic	No	No	No	Yes	No	No	SVD																					Alive	Male	3	Live	No					21-30	9-12
Yes	21	SHS	Urban	Students	0	1	5	35	11.9	Non- reactive	Cephalic longitudinal	No	Yes	No	Yes	No	No	SVD																					Alive	Female	2.4	Live	Yes	Low birth weight	Preterm			21-30	5-8
Yes	27	JHS	Urban	Trader	1	7	10	40	13.4	Non- reactive	longitudinal Cephalic	No	Yes	No	Yes	No	No	SVD																					Alive	Female	3.3	Live	No					21-30	9-12
Yes	40	JHS	Urban	Farmer	5	7	6	40	12.6	Non- reactive	longitudinal Cephalic	No	Yes	No	Yes	No	No	SVD																					Alive	Female	3.5	Live	No					31-45	5-8
Yes	22	No formal education	Urban	Unemployed	1	2	2	40	15.0	Non- reactive	Cephalic longitudinal	No	Yes	No	Yes	No	Yes	C/S	Emergency	Foetal distress	No	Yes	No	No	No	No	No	No	No	No	No	No	No	No	No	No	No	No	Alive	Female	2.5	Live	No					21-30	1-4
Yes	24	Primary School	Urban	Artisan	1	2	12	42	12.2	Non- reactive	Cephalic longitudinal	No	Yes	No	Yes	No	Yes	C/S	Emergency	Foetal distress	No	Yes	No	No	No	No	No	No	No	No	No	No	No	No	No	No	No	No	Alive	Female	3.3	Live	Yes	Caput succedaneum				21-30	9-12
Yes	31	JHS	Urban	Artisan	1	3	9	39	16.9	Reactive	Cephalic longitudinal	No	Yes	No	Yes	No	Yes	C/S	Emergency	Foetal distress	No	Yes	No	No	No	No	No	No	No	No	No	No	No	No	No	No	No	No	Alive	Female	4	Live	Yes	Macrosomia				31-45	9-12
Yes	26	JHS	Urban	Unemployed	1	3	6	37	12.2	Non- reactive	longitudinal Cephalic	No	Yes	No	Yes	No	Yes	C/S	Emergency	Cephalo Pelvic Disproportion (CPD)	No	No	Yes	No	No	No	No	No	No	No	No	No	No	No	No	No	No	No	Alive	Male	3.5	Live	No					21-30	5-8
Yes	30	JHS	Urban	Artisan	3	5	2	39	11.0	Non- reactive	Cephalic longitudinal	No	Yes	No	Yes	No	No	SVD																					Alive	Female	2.5	Live	No					21-30	1-4
Yes	42	JHS	Urban	Trader	4	5	9	40	11.4	Non- reactive	longitudinal Cephalic	No	Yes	No	Yes	No	Yes	C/S	Emergency	Foetal distress	No	Yes	No	No	No	No	No	No	No	No	No	No	No	No	No	No	No	No	Alive	Female	3.6	Live	No					31-45	9-12
Yes	23	JHS	Rural	Trader	2	3	11	42	13.0	Non- reactive	Cephalic longitudinal	No	Yes	No	Yes	No	No	SVD																					Alive	Male	4	Live	Yes	Macrosomia				21-30	9-12
Yes	34	No formal education	Rural	Trader	3	5	10	41	10.4	Non- reactive	Cephalic longitudinal	No	Yes	No	Yes	No	No	SVD																					Alive	Male	3.4	Live	Yes	Miconium aspiration				31-45	9-12
Yes	21	Primary School	Urban	Farmer	2	3	5	36	11.1	Unknown	Cephalic longitudinal	No	Yes	No	Yes	No	Yes	C/S	Emergency	Failed Induction	No	No	No	No	No	No	No	No	No	Yes	No	No	No	No	No	No	No	No	Alive	Male	2	Live	Yes	Low birth weight				21-30	5-8
Yes	21	SHS	Urban	Students	0	1	6	43	11.9	Non- reactive	Cephalic longitudinal	No	Yes	No	Yes	No	No	SVD																					Alive	Female	3.2	Live	No					21-30	5-8
Yes	29	Primary School	Urban	Trader	1	4	7	38	11.6	Non- reactive	Cephalic longitudinal	No	Yes	No	Yes	No	No	SVD																					Alive	Female	3.7	Live	No					21-30	5-8
Yes	29	SHS	Urban	Trader	2	6	7	35	15.1	Non- reactive	Breech Transverse	No	No	Yes	No	Yes	Yes	C/S	Emergency	Previous C/S	No	No	No	No	No	No	No	No	Yes	No	No	No	No	No	No	No	No	No	Alive	Female	2.2	Live	Yes	Low birth weight				21-30	5-8
Yes	20	JHS	Urban	Unemployed	0	1	8	36	11.9	Non- reactive	longitudinal Cephalic	No	Yes	No	Yes	No	No	Assisted Vaginal Delivery																					Alive	Male	2.6	Live	Yes	Vacuum extraction				14-20	5-8
Yes	32	Tertiary	Urban	Professional	1	3	6	41	15.9	Non- reactive	Cephalic longitudinal	No	Yes	No	Yes	No	Yes	C/S	Emergency	Prolong labour Previous C/S	No	No	No	No	No	No	No	No	Yes	No	No	No	No	Yes	No	No	No	No	Alive	Female	3.4	Live	Yes	PROM				31-45	5-8
Yes	40	JHS	Urban	Trader	3	7	8	37	12.0	Non- reactive	Cephalic longitudinal	No	Yes	No	Yes	No	No	SVD																					Alive	Female	2.8	Live	No					31-45	5-8
Yes	31	Tertiary	Urban	Professional	3	7	11	41	14.8	Non- reactive	longitudinal Cephalic	No	Yes	No	Yes	No	No	SVD																					Alive	Female	3.5	Live	No					31-45	9-12
Yes	29	JHS	Rural	Artisan	3	6	9	38	12.0	Non- reactive	longitudinal Cephalic	No	Yes	No	Yes	No	No	SVD																					Alive	Male	3.4	Live	No					21-30	9-12
Yes	23	SHS	Urban	Unemployed	0	2	5	40	13.2	Reactive	Cephalic longitudinal	No	Yes	No	Yes	No	Yes	C/S	Emergency	Pathological CTG	No	No	No	No	No	No	No	No	No	No	No	No	Yes	No	No	No	No	No	Alive	Female	2.5	Live	Yes	Miconium aspiration	Asphyxia			21-30	5-8
Yes	37	JHS	Rural	Farmer	5	7		41	14.4	Non- reactive	Cephalic longitudinal	No	Yes	No	Yes	No	No	SVD																					Alive	Female	3	Live	No					31-45
No	20	SHS		Unemployed	0	1		29		Unknown	longitudinal Cephalic	No	Yes	No	Yes	No	Yes	C/S	Emergency	Pathological CTG	No	No	No	No	No	No	No	No	No	No	No	No	Yes	No	No	No	No	No	Alive	Female	1	Live	No					14-20
Yes	42	JHS	Urban	Farmer	3	4	6	40	10.1	Non- reactive	Cephalic longitudinal	No	Yes	No	Yes	No	No	SVD																					Alive	Male	3.4	Live	No					31-45	5-8
Yes	31	JHS	Rural	Trader	4	5	2	40	12.1	Non- reactive	Cephalic longitudinal	No	Yes	No	Yes	No	No	SVD																					Alive	Male	2.8	Live	No					31-45	1-4
Yes	36	Tertiary	Urban	Professional	0	1	6	38	9.5	Non- reactive	Cephalic longitudinal	No	Yes	No	Yes	No	No	SVD																					Alive	Female	2.3	Live	Yes	Low birth weight				31-45	5-8
Yes	24	JHS	Urban	Artisan	0	3	11	40	16.2	Non- reactive	Cephalic longitudinal	No	Yes	No	Yes	No	No	SVD																					Alive	Male	3.5	Live	Yes	Caput succedaneum				21-30	9-12
Yes	31	JHS	Urban	Unemployed	2	4	9	39	15.2	Non- reactive	Cephalic longitudinal	No	Yes	No	Yes	No	No	SVD																					Alive	Male	2.6	Live	No					31-45	9-12
Yes	23	SHS	Urban	Professional	0	1	9	40	11.9	Non- reactive	longitudinal Cephalic	No	Yes	No	Yes	No	No	Assisted Vaginal Delivery																					Alive	Female	3.8	Live	Yes	Vacuum extraction				21-30	9-12
No	34	SHS	Rural	Farmer	4	5	3	29		Non- reactive	longitudinal Cephalic	No	Yes	No	Yes	No	No	SVD																					Alive	Male	1.1	Live	Yes	Preterm	Low birth weight			31-45	1-4
Yes	24	Tertiary	Urban	Professional	0	2	10	39	12.4	Non- reactive	longitudinal Cephalic	No	Yes	No	Yes	No	No	SVD																					Alive	Male	3.5	Live	No					21-30	9-12
Yes	23	JHS	Urban	Trader	0	1	9	39	12.3	Non- reactive	longitudinal Cephalic	No	Yes	No	Yes	No	No	SVD																					Alive	Male	2.9	Live	No					21-30	9-12
Yes	27	SHS	Urban	Trader	1	2	11	39	14.7	Non- reactive	longitudinal Cephalic	No	Yes	No	Yes	No	No	SVD																					Alive	Female	2.5	Live	No					21-30	9-12
Yes	32	Tertiary	Urban	Professional	2	4	8	38		Non- reactive	Cephalic longitudinal	No	Yes	No	Yes	No	Yes	C/S	Emergency	Previous C/S	No	No	No	No	No	No	No	No	Yes	No	No	No	No	No	No	No	No	No	Alive	Female	2.4	Live	Yes	Low birth weight				31-45	5-8
Yes	28	SHS	Urban	Artisan	1	2	6	40	13.7	Non- reactive	Cephalic longitudinal	No	Yes	No	Yes	No	Yes	C/S	Emergency	Raptured Uterus Previa	No	No	No	No	No	No	No	Yes	No	No	No	No	No	No	No	No	No	No	Alive	Male	2.3	Live	Yes	Preterm				21-30	5-8
Yes	18	SHS	Rural	Unemployed	0	1	7	40	11.3	Non- reactive	Cephalic longitudinal	No	Yes	No	Yes	No	Yes	C/S	Emergency	Foetal distress	No	Yes	No	No	No	No	No	No	No	No	No	No	No	No	No	No	No	No	Alive	Male	2.8	Live	Yes	Offensive liquor				14-20	5-8
Yes	34	Tertiary	Urban	Professional	5	7	9	40	16.3	Non- reactive	Cephalic longitudinal	No	Yes	No	Yes	No	No	SVD																					Alive	Male	3.4	Live	No					31-45	9-12
Yes	33	JHS	Urban	Artisan	2	3	5	36	12.2	Non- reactive	longitudinal Cephalic	No	Yes	No	Yes	No	No	SVD																					Alive	Female		Live	No					31-45	5-8
Yes	32	Primary School	Rural	Farmer	3	4	7	41	11.8	Non- reactive	longitudinal Cephalic	No	Yes	No	Yes	No	No	SVD																					Alive	Female	3.1	Live	No					31-45	5-8
Yes	36	JHS	Urban	Trader	4	5	7	41	12.7	Non- reactive	longitudinal Cephalic	No	Yes	No	Yes	No	No	SVD																					Alive	Female	3.1	Live	Yes	PROM				31-45	5-8
Yes	34	SHS	Urban	Trader	2	4	10	41	10.5	Non- reactive	Cephalic longitudinal	No	Yes	No	Yes	No	Yes	C/S	Emergency	Previous C/S	No	No	No	No	No	No	No	No	Yes	No	No	No	No	No	No	No	No	No	Alive	Female	3.5	Live	No					31-45	9-12
Yes	23	Primary School	Rural	Farmer	2	3	10	40	17.2	Non- reactive	longitudinal Cephalic	No	Yes	No	Yes	No	No	SVD																					Alive	Female	3.3	Live	No					21-30	9-12
Yes	33	JHS	Rural	Trader	2	4	10	40	13.3	Non- reactive	Cephalic longitudinal	No	Yes	No	Yes	No	No	SVD																					Alive	Male	3.4	Live	No					31-45	9-12
Yes	36	JHS	Urban	Trader	2	5		39	11.5	Non- reactive	longitudinal Cephalic	No	Yes	No	Yes	No	No	SVD																					Alive	Female	3.1	Live	No					31-45
Yes	35	No formal education	Urban	Farmer	4	5	8	41	13.6	Non- reactive	Cephalic longitudinal	No	Yes	No	Yes	No	No	SVD																					Alive	Male	3.1	Live	No					31-45	5-8
Yes	30	JHS	Urban	Artisan	0	3	11	37	12.6	Non- reactive	longitudinal Cephalic	No	Yes	No	Yes	No	No	SVD																					Alive	Male	2.7	Live	No					21-30	9-12
Yes	24	SHS	Urban	Artisan	0	1	12	41	11.0	Non- reactive	longitudinal Cephalic	No	Yes	No	Yes	No	Yes	C/S	Emergency	Foetal distress	No	Yes	No	No	No	No	No	No	No	No	No	No	No	No	No	No	No	No	Alive	Female	3	Live	Yes	PROM	Caput succedaneum			21-30	9-12
Yes	26	JHS	Urban	Artisan	1	2	9	41	14.1	Non- reactive	longitudinal Cephalic	No	Yes	No	Yes	No	No	SVD																					Alive	Male	3.8	Live	No					21-30	9-12
No	43	No formal education	Urban	Trader	3	7	2	28	11.9	Non- reactive	longitudinal Cephalic	No	Yes	No	Yes	No	Yes	C/S	Emergency	Pregnancy Induced Hypertention	No	No	No	No	No	No	Yes	No	No	No	No	No	No	No	No	No	No	No	Alive	Female	1	Live	Yes	Preterm				31-45	1-4
Yes	33	SHS	Urban	Professional	2	5	11	38	19.0	Non- reactive	longitudinal Cephalic	No	Yes	No	Yes	No	No	SVD																					Alive	Female	3.5	Live	No					31-45	9-12
Yes	22	JHS	Urban	Trader	1	4	9	40		Non- reactive	longitudinal Cephalic	No	Yes	No	Yes	No	Yes	C/S	Emergency	Failed Induction	No	No	No	No	No	No	No	No	No	Yes	No	No	No	No	No	No	No	No	Alive	Female	2.9	Live	No					21-30	9-12
No	16	Primary School	Rural	Students	0	1	4		15.6	Non- reactive	longitudinal Cephalic	No	Yes	No	Yes	No	No	SVD																					Alive	Male	2.3	Live	Yes	Low birth weight	Low Apgar score			14-20	1-4
Yes	28	Tertiary	Urban	Professional	0	1	11	40	13.2	Non- reactive	longitudinal Cephalic	No	Yes	No	Yes	No	No	SVD																					Alive	Female	3.2	Live	No					21-30	9-12
Yes	32	SHS	Rural	Trader	3	4	6	41	12.6	Non- reactive	longitudinal Cephalic	No	Yes	No	Yes	No	No	SVD																					Alive	Female	3.4	Live	No					31-45	5-8
Yes	33	Tertiary	Urban	Professional	1	4	11	39	13.0	Non- reactive	longitudinal Cephalic	No	Yes	No	Yes	No	No	SVD																					Alive	Male	3.2	Live	No					31-45	9-12
Yes	30	Tertiary	Urban	Professional	0	5	10	40	16.8	Non- reactive	longitudinal Cephalic	No	Yes	No	Yes	No	No	SVD																					Alive	Male	3.1	Live	No					21-30	9-12
Yes	35	Tertiary	Urban	Professional	1	2	11	40	14.3	Non- reactive	longitudinal Cephalic	No	Yes	No	Yes	No	No	SVD																					Alive	Male	3.9	Live	No					31-45	9-12
Yes	27	Primary School	Rural	Farmer	3	5	9	41	12.2	Non- reactive	longitudinal Cephalic	No	Yes	No	Yes	No	No	SVD																					Alive	Male	3.3	Live	No					21-30	9-12
Yes	38	JHS	Rural	Artisan	1	4		41	13.0	Non- reactive	Cephalic longitudinal	No	Yes	No	Yes	No	Yes	C/S	Emergency	Pre eclampsia / Eclampsia	No	No	No	No	Yes	No	No	No	No	No	No	No	No	No	No	No	No	No	Alive	Male	3.6	Live	No					31-45
Yes	19	SHS	Urban	Students	0	1	11	41	12.2	Non- reactive	Cephalic longitudinal	No	Yes	No	Yes	No	No	SVD																					Alive	Female	3.4	Live	No					14-20	9-12
Yes	24	No formal education	Rural	Farmer	2	4	11	41	15.4	Non- reactive	Cephalic longitudinal	No	Yes	No	Yes	No	No	SVD																					Alive	Male	2.8	Live	Yes	Low Apgar score				21-30	9-12
Yes	38	Primary School	Urban	Farmer	4	6	9	40	12.5	Non- reactive	Cephalic longitudinal	No	Yes	No	Yes	No	No	SVD																					Alive	Female	3	Live	No					31-45	9-12
Yes	35	Tertiary	Urban	Professional	2	4	9	39	18.2	Non- reactive	longitudinal Cephalic	No	Yes	No	Yes	No	Yes	C/S	Emergency	Previous C/S	No	No	No	No	No	No	No	No	Yes	No	No	No	No	No	No	No	No	No	Alive	Male	3.2	Live	No					31-45	9-12
Yes		JHS	Urban	Unemployed	0	1	9	40	11.0	Non- reactive	Cephalic longitudinal	No	Yes	No	Yes	No	No	SVD																					Alive	Male	2.5	Live	No						9-12
Yes	32	Tertiary	Urban	Professional	2	3	7	39	15.0	Non- reactive	longitudinal Cephalic	No	Yes	No	Yes	No	Yes	C/S	Emergency	Previous C/S	No	No	No	No	No	No	No	No	Yes	No	No	No	No	No	No	No	No	No	Alive	Female	3.1	Live	No					31-45	5-8
Yes	29	JHS	Rural	Artisan	2	4	8	39	14.5	Non- reactive	longitudinal Cephalic	No	Yes	No	Yes	No	Yes	C/S	Emergency	Failed Induction	No	No	No	No	No	No	No	No	No	Yes	No	No	No	No	No	No	No	No	Alive	Female	4	Live	No					21-30	5-8
Yes	29	Tertiary	Urban	Students	1	4	12	41	13.3	Non- reactive	Cephalic longitudinal	No	Yes	No	Yes	No	Yes	C/S	Emergency	Failed Induction	No	No	No	No	No	No	No	No	No	Yes	No	No	No	No	No	No	No	No	Alive	Female	3.8	Live	No					21-30	9-12
Yes	19	SHS	Urban	Students	1	2	9	40	12.5	Non- reactive	Cephalic longitudinal	No	Yes	No	Yes	No	No	SVD																					Alive	Male	3	Live	No					14-20	9-12
Yes	33	JHS	Urban	Trader	2	3	10	40	14.0	Non- reactive	longitudinal Cephalic	No	Yes	No	Yes	No	No	SVD																					Alive	Female	2.9	Live	No					31-45	9-12
Yes	32	SHS	Urban	Professional	1	5	12	41	14.7	Reactive	longitudinal Cephalic	No	Yes	No	Yes	No	Yes	C/S	Emergency	Foetal distress	No	Yes	No	No	No	No	No	No	No	No	No	No	No	No	No	No	No	No	Alive	Female	2.8	Live	No					31-45	9-12
Yes	18	SHS	Urban	Students	0	1	3	39	11.0	Non- reactive	longitudinal Cephalic	No	Yes	No	Yes	No	No	SVD																					Alive	Female	2.1	Live	Yes	Low birth weight				14-20	1-4
Yes	29	Tertiary	Urban	Farmer	2	6	6	41	13.0	Non- reactive	longitudinal Cephalic	No	Yes	No	Yes	No	Yes	C/S	Emergency	Foetal distress	No	Yes	No	No	No	No	No	No	No	No	No	No	No	No	No	No	No	No	Alive	Female	3.8	Live	Yes	Caput succedaneum				21-30	5-8
Yes	24	No formal education	Rural	Farmer	2	3		38	12.5	Non- reactive	Cephalic longitudinal	No	Yes	No	Yes	No	Yes	C/S	Elective	Previous C/S	No	No	No	No	No	No	No	No	Yes	No	No	No	No	No	No	No	No	No	Alive	Female	3	Live	Yes	PROM				21-30
Yes	35	Tertiary	Urban	Professional	1	3	9	39	13.6	Non- reactive	longitudinal Cephalic	No	Yes	No	Yes	No	No	SVD																					Alive	Female	2.6	Live	No					31-45	9-12
Yes	26	SHS	Rural	Trader	2	5	6	41	11.9	Non- reactive	longitudinal Cephalic	No	Yes	No	Yes	No	Yes	C/S	Elective	Previous C/S Ectopic	No	No	No	No	No	No	No	No	Yes	No	No	No	No	No	No	No	No	Yes	Alive	Female	3.4	Live	No					21-30	5-8
Yes	36	SHS	Rural	Professional	0	1	9	41	9.3	Non- reactive	Cephalic longitudinal	No	Yes	No	Yes	No	Yes	C/S	Elective	Previous C/S	No	No	No	No	No	No	No	No	Yes	No	No	No	No	No	No	No	No	No	Alive	Male	2.9	Live	No					31-45	9-12
Yes	22	SHS	Urban	Unemployed	0	1	7	42	16.5	Non- reactive	longitudinal Cephalic	No	Yes	No	Yes	No	No	SVD																					Alive	Male	2.4	Live	No					21-30	5-8
Yes	30	Tertiary	Urban	Unemployed	1	2	8	38	12.9	Non- reactive	Cephalic longitudinal	No	Yes	No	Yes	No	No	SVD																					Alive	Male	3.1	Live	No					21-30	5-8
Yes	32	Tertiary	Urban	Professional	1	2	12	41	14.5	Non- reactive	longitudinal Cephalic	No	Yes	No	Yes	No	No	SVD																					Alive	Female	3.1	Live	No					31-45	9-12
Yes	28	JHS	Urban	Trader	1	5	10	40	13.4	Non- reactive	Cephalic longitudinal	No	Yes	No	Yes	No	Yes	C/S	Emergency	Foetal distress	No	Yes	No	No	No	No	No	No	No	No	No	No	No	No	No	No	No	No	Alive	Female	3.4	Live	Yes	Difficulty in breathing	Hypothermia			21-30	9-12
Yes	22	JHS	Urban	Artisan	1	4	3	39	11.7	Unknown	Cephalic longitudinal	No	Yes	No	Yes	No	No	SVD																					Alive	Female	3.6	Live	No					21-30	1-4
Yes	28	Tertiary	Urban	Professional	1	2	12	38	14.6	Non- reactive	longitudinal Cephalic	No	Yes	No	Yes	No	No	SVD																					Alive	Female	3.2	Live	Yes	Difficulty in breathing				21-30	9-12
Yes	30	SHS	Urban	Trader	3	5	11	40	15.2	Non- reactive	longitudinal Cephalic	No	Yes	No	Yes	No	No	SVD																					Alive	Female	3.3	Live	No					21-30	9-12
Yes	31	JHS	Urban	Artisan	1	4		40	12.4	Reactive	longitudinal Cephalic	No	Yes	No	Yes	No	Yes	C/S	Emergency	Foetal distress	No	Yes	No	No	No	No	No	No	No	No	No	No	No	No	No	No	No	No	Alive	Male	3.1	Live	No					31-45
Yes	33	Tertiary	Rural	Professional	3	4	11	40	12.7	Non- reactive	longitudinal Cephalic	No	Yes	No	Yes	No	No	SVD																					Alive	Male	3.7	Live	No					31-45	9-12
Yes	24	JHS	Urban	Trader	1	4	8	37	10.9	Non- reactive	longitudinal Cephalic	No	Yes	No	Yes	No	No	Assisted Vaginal Delivery																					Alive	Female	2.6	Live	Yes	Preterm	Vacuum extraction			21-30	5-8
Yes	34	JHS	Urban	Farmer	4	5	6	39	10.8	Non- reactive	longitudinal Cephalic	No	Yes	No	Yes	No	No	SVD																					Alive	Male	3.9	Live	Yes	Miconium aspiration				31-45	5-8
Yes	26	SHS	Urban	Trader	0	2	9	39	15.8	Non- reactive	Cephalic longitudinal	No	Yes	No	Yes	No	No	Assisted Vaginal Delivery																					Alive	Female	2.9	Live	Yes	Vacuum extraction				21-30	9-12
Yes	18	SHS	Rural	Students	1	2	7	41	11.0	Non- reactive	longitudinal Cephalic	No	Yes	No	Yes	No	No	SVD																					Alive	Male	3.8	Live	No					14-20	5-8
Yes	33	JHS	Urban	Artisan	3	6	7	38	11.7	Non- reactive	Cephalic	No	No	No	Yes	No	Yes	C/S	Elective	Previous C/S	No	No	No	No	No	No	No	No	Yes	No	No	No	No	No	No	No	No	No	Alive	Male	3.6	Live	Yes	Cyanosis of extremities	Chest indrawing			31-45	5-8
Yes	36	SHS	Urban	Trader	1	3	10	39	15.8	Non- reactive	Cephalic longitudinal	No	Yes	No	Yes	No	No	SVD																					Alive	Female	3.5	Live	No					31-45	9-12
Yes	18	Primary School	Rural	Unemployed	0	3	6	39	10.6	Non- reactive	longitudinal Cephalic	No	Yes	No	Yes	No	No	SVD																					Alive	Male	2.6	Live	No					14-20	5-8
Yes	24	SHS	Rural	Unemployed	1	4	12	41	13.7	Non- reactive	longitudinal Cephalic	No	Yes	No	Yes	No	No	SVD																					Alive	Female	3.6	Live	No					21-30	9-12
No	32	Primary School	Rural	Trader	3	6	10	41	12.5	Non- reactive	longitudinal Cephalic	No	Yes	No	Yes	No	No	SVD																					Alive	Female	3.1	Live	No					31-45	9-12
Yes	39	JHS	Urban	Farmer	3	5	7	39	10.2	Non- reactive	Cephalic longitudinal	No	Yes	No	Yes	No	No	SVD																					Alive	Male	3.2	Live	No					31-45	5-8
Yes	17	JHS	Urban	Unemployed	0	2	11	41	11.5	Non- reactive	longitudinal Breech	No	Yes	No	No	Yes	No	Assisted Vaginal Delivery																					Alive	Male	3.4	Live	Yes	Vacuum extraction	Caput succedaneum			14-20	9-12
Yes	34	Tertiary	Urban	Professional	2	4	10	40	14.7	Non- reactive	longitudinal Cephalic	No	Yes	No	Yes	No	No	SVD																					Alive	Female	2.8	Live	No					31-45	9-12
Yes	38	JHS	Urban	Farmer	4	5	8	38	17.6	Non- reactive	Cephalic longitudinal	No	Yes	No	Yes	No	Yes	C/S	Elective	Previous C/S	No	No	No	No	No	No	No	No	Yes	No	No	No	No	No	No	No	No	No	Alive	Female	2.9	Live	No					31-45	5-8
Yes	23	JHS	Urban	Artisan	0	3				Non- reactive	longitudinal Cephalic	No	Yes	No	Yes	No	No	Assisted Vaginal Delivery																					Alive	Female		Live	No					21-30
No	34	No formal education	Rural	Farmer	5	7				Non- reactive	longitudinal Cephalic	No	Yes	No	Yes	No	No	Assisted Vaginal Delivery																					Alive	Female		Live	No					31-45
Yes	14	JHS	Urban	Students	0	1	8	39	12.7	Non- reactive	Cephalic longitudinal	No	Yes	No	Yes	No	No	SVD																					Alive	Female	2.7	Live	No					14-20	5-8
Yes	23	SHS	Urban	Trader	0	1	9	39	10.5	Non- reactive	Cephalic longitudinal	No	Yes	No	Yes	No	No	SVD																					Alive	Male	3.2	Live	No					21-30	9-12
No	28	Primary School	Urban	Farmer	2	3				Non- reactive							Yes	C/S	Emergency																				Alive	Male	1.8	Live	Yes	Low birth weight				21-30
Yes	25	Tertiary	Urban	Professional	1	2	8	40	12.9	Non- reactive	Cephalic longitudinal	No	Yes	No	Yes	No	No	SVD																					Alive	Male	3	Live	No					21-30	5-8
Yes	27	Tertiary	Urban	Professional	0	3	8	39		Non- reactive	longitudinal Cephalic	No	Yes	No	Yes	No	No	SVD																					Alive	Male	2.3	Live	No					21-30	5-8
Yes	24	JHS	Urban	Unemployed	1	2		40	10.9	Non- reactive	Cephalic longitudinal	No	Yes	No	Yes	No	No	SVD																					Alive	Male	3.5	Live	No					21-30
Yes	35	Tertiary	Urban	Professional	1	2	8	40	10.4	Non- reactive	Cephalic longitudinal	No	Yes	No	Yes	No	No	SVD																					Alive	Male	3.4	Live	No					31-45	5-8
Yes	24	JHS	Urban	Trader	0	3	10	39	9.7	Non- reactive	longitudinal Cephalic	No	Yes	No	Yes	No	No	SVD																					Alive	Female	3	Live	Yes	Asphyxia				21-30	9-12
No	30	Primary School	Urban	Students	2	4	7	37	12.0	Non- reactive	Cephalic longitudinal	No	Yes	No	Yes	No	No	SVD																					Alive	Male	2.8	Live	No					21-30	5-8
Yes	34	No formal education	Urban	Trader	2	3	11	41	11.9	Non- reactive	Cephalic longitudinal	No	Yes	No	Yes	No	Yes	C/S	Elective	Previous C/S	No	No	No	No	No	No	No	No	Yes	No	No	No	No	No	No	No	No	No	Alive	Female	3.9	Live	No					31-45	9-12
No	32	Tertiary	Urban	Professional	2	5		40	11.6	Non- reactive	Cephalic longitudinal	No	Yes	No	Yes	No	No	SVD																					Alive	Male	3.7	Live	No					31-45
Yes	39	JHS	Urban	Trader	3	5		40		Non- reactive	Cephalic longitudinal	No	Yes	No	Yes	No	No	SVD																					Alive	Male	3.8	Live	No					31-45
Yes	19	JHS	Urban	Unemployed	2	3	5	39	11.1	Non- reactive	longitudinal Breech	No	Yes	No	No	Yes	Yes	C/S	Emergency																				Alive	Female	2.4	Live	Yes	Low birth weight				14-20	5-8
Yes	36	Primary School	Rural	Artisan	2	4	6	38	9.5	Non- reactive	Cephalic longitudinal	No	Yes	No	Yes	No	No	SVD																					Alive	Female	3.3	Live	No					31-45	5-8
No	35	No formal education	Urban	Farmer	0	1	6	38	10.4	Non- reactive	Cephalic longitudinal	No	Yes	No	Yes	No	No	Assisted Vaginal Delivery																					Alive	Female	2.5	Live	Yes	Low Apgar score				31-45	5-8
Yes	25	SHS	Urban	Unemployed	1	2	7	40	9.1	Non- reactive	Cephalic longitudinal	No	Yes	No	Yes	No	No	SVD																					Alive	Male	4.5	Live	No					21-30	5-8
Yes	18	SHS	Rural	Students	0	1	4	38	10.0	Non- reactive	longitudinal Cephalic	No	Yes	No	Yes	No	No	SVD																					Alive	Male	3.5	Live	No					14-20	1-4
Yes	36	SHS	Rural	Trader	2	5	9	40	11.3	Non- reactive	longitudinal Cephalic	No	Yes	No	Yes	No	No	SVD																					Alive	Female	3.5	Live	No					31-45	9-12
Yes	24	JHS	Urban	Farmer	1	2	9	40	12.6	Non- reactive	Cephalic longitudinal	No	Yes	No	Yes	No	Yes	C/S	Emergency	Cephalo Pelvic Disproportion (CPD) Previous C/S	No	No	Yes	No	No	No	No	No	Yes	No	No	No	No	No	No	No	No	No	Alive	Male	3.3	Live	Yes	Caput succedaneum				21-30	9-12
Yes	33	No formal education	Rural	Trader	3	6	4	39	11.4	Reactive	Cephalic longitudinal	No	Yes	No	Yes	No	No	SVD																					Alive	Female	2.8	Live	No					31-45	1-4
	33	SHS	Urban	Unemployed	1	2	9	40	12.3	Non- reactive	Cephalic longitudinal	No	Yes	No	Yes	No	No	SVD																					Alive	Male	3	Live	No					31-45	9-12
Yes	33	Tertiary	Urban	Professional	2	5	11	40	12.8	Non- reactive	Cephalic longitudinal	No	Yes	No	Yes	No	No	SVD																					Alive	Female	3.5	Live	No					31-45	9-12
Yes	30	JHS	Urban	Trader	3	5	9	37	14.9	Non- reactive	longitudinal Cephalic	No	Yes	No	Yes	No	Yes	C/S	Emergency	Foetal distress	No	Yes	No	No	No	No	No	No	No	No	No	No	No	No	No	No	No	No	Alive	Female	2.3	Live	Yes	Low birth weight	Asphyxia			21-30	9-12
Yes	19	JHS	Rural	Unemployed	0	1	5	40	11.0	Non- reactive	Cephalic longitudinal	No	Yes	No	Yes	No	No	Assisted Vaginal Delivery																					Alive	Male	2.9	Live	Yes	Vacuum extraction				14-20	5-8
Yes	15	Primary School	Urban	Students	0	1	8	41	10.1	Non- reactive	Cephalic longitudinal	No	Yes	No	Yes	No	Yes	C/S	Emergency	Cephalo Pelvic Disproportion (CPD)	No	No	Yes	No	No	No	No	No	No	No	No	No	No	No	No	No	No	No	Alive	Male	3.7	Live	No					14-20	5-8
Yes	21	SHS	Urban	Students	0	1	8	39	12.0	Unknown	longitudinal Cephalic	No	Yes	No	Yes	No	No	SVD																					Alive	Female	3.4	Live	No					21-30	5-8
Yes	20	JHS	Rural	Unemployed	1	2		39		Non- reactive	longitudinal Cephalic	No	Yes	No	Yes	No	No	SVD																					Alive	Male		Live	Yes	Grunting Respiration				14-20
Yes	30	Tertiary	Urban	Professional	2	3	11	40	11.8	Non- reactive	longitudinal Cephalic	No	Yes	No	Yes	No	No	SVD																					Alive	Male	3.1	Live	No					21-30	9-12
Yes	28	JHS	Rural	Trader	4	5		40	11.2	Non- reactive	longitudinal Cephalic	No	Yes	No	Yes	No	No	SVD																					Alive	Female	3.5	Live	No					21-30
Yes	40	JHS	Urban	Trader	2	3	6	39	13.1	Reactive	Cephalic longitudinal	No	Yes	No	Yes	No	No	SVD																					Alive	Female	3	Live	No					31-45	5-8
Yes	19	SHS	Rural	Artisan	0	1	3	38	10.9	Non- reactive	longitudinal Cephalic	No	Yes	No	Yes	No	Yes	C/S	Emergency	Foetal distress	No	Yes	No	No	No	No	No	No	No	No	No	No	No	No	No	No	No	No	Alive	Male	2.7	Live	Yes	Miconium aspiration	Low Apgar score			14-20	1-4
Yes	19	JHS	Rural	Trader	1	2	3	33	10.4	Unknown	longitudinal Cephalic	No	Yes	No	Yes	No	No	SVD																					Alive	Male	3	Live	No					14-20	1-4
Yes	25	Tertiary	Urban	Professional	0	1		40	11.6	Non- reactive	Cephalic longitudinal	No	Yes	No	Yes	No	No	SVD																					Alive	Male		Live	No					21-30
Yes	24	JHS	Urban	Artisan	1	2	4	28	11.3	Unknown	Cephalic longitudinal	No	Yes	No	Yes	No	No	SVD																					Alive	Male	0.9	Live	Yes	Preterm				21-30	1-4
Yes	25	No formal education	Rural	Farmer	1	5	7	39	11.3	Non- reactive	longitudinal Cephalic	No	Yes	No	Yes	No	No	SVD																					Alive	Male	3	Live	No					21-30	5-8
Yes	33	Tertiary	Urban	Professional	2	6	6	34	15.2	Non- reactive	longitudinal Cephalic	No	Yes	No	Yes	No	No	SVD																					Alive	Female	2.6	Live	Yes	Preterm				31-45	5-8
Yes	21	Tertiary	Urban	Professional	0	1	6	36	10.9	Non- reactive	Cephalic longitudinal	No	Yes	No	Yes	No	Yes	C/S	Emergency	Pathological CTG	No	No	No	No	No	No	No	No	No	No	No	No	Yes	No	No	No	No	No	Alive	Female	1.7	Live	Yes	Preterm	Low Apgar score			21-30	5-8
Yes	42	Primary School	Rural	Farmer	3	4	7	34	11.2	Reactive	Cephalic longitudinal	No	Yes	No	Yes	No	No	SVD																					Alive	Male	2.8	Live	Yes	Preterm	PROM			31-45	5-8
Yes	33	JHS	Urban	Artisan	3	4	10	40	10.6	Non- reactive	Cephalic longitudinal	No	Yes	No	Yes	No	No	SVD																					Alive	Female	3.5	Live	No					31-45	9-12
Yes	36	Primary School	Urban	Trader	2	4	7	39	10.6	Non- reactive	Cephalic longitudinal	No	Yes	No	Yes	No	No	SVD																					Alive	Female	3.4	Live	No					31-45	5-8
Yes	33	Primary School	Rural	Unemployed	1	2	10	42	10.2	Non- reactive	Cephalic longitudinal	No	Yes	No	Yes	No	Yes	C/S	Elective	Previous C/S	No	No	No	No	No	No	No	No	Yes	No	No	No	No	No	No	No	No	No	Alive	Female	3.1	Live	No					31-45	9-12
Yes	33	JHS	Rural	Artisan	2	3	7	34	8.0	Non- reactive	Cephalic longitudinal	No	Yes	No	Yes	No	Yes	C/S	Emergency	Placenta Abruptio	No	No	No	Yes	No	No	No	No	No	No	No	No	No	No	No	No	No	No	Alive	Female	3	Live	Yes	Asphyxia				31-45	5-8
No	27	SHS	Urban	Artisan	0	4	7	33	11.1	Non- reactive	longitudinal Cephalic	No	Yes	No	Yes	No	Yes	C/S	Emergency	Pre eclampsia / Eclampsia	No	No	No	No	Yes	No	No	No	No	No	No	No	No	No	No	No	No	No	Alive	Male	2.8	Live	Yes	Preterm				21-30	5-8
Yes	37	JHS	Urban	Trader	4	5	10	39	13.5	Non- reactive	longitudinal Cephalic	No	Yes	No	Yes	No	No	SVD																					Alive	Male	3.9	Live	No					31-45	9-12
Yes	21	SHS	Urban	Students	1	3	6	38	12.8	Non- reactive	Cephalic longitudinal	No	Yes	No	Yes	No	Yes	C/S	Emergency	Foetal distress	No	Yes	No	No	No	No	No	No	No	No	No	No	No	No	No	No	No	No	Alive	Male	3	Live	Yes	Asphyxia				21-30	5-8
Yes	27	SHS	Rural	Artisan	1	2	12	41	12.4	Non- reactive	longitudinal Cephalic	No	Yes	No	Yes	No	No	SVD																					Alive	Male	3.4	Live	No					21-30	9-12
Yes	45	Primary School	Rural	Farmer	5	7	3	38	14.3	Non- reactive	longitudinal Cephalic	No	Yes	No	Yes	No	Yes	C/S	Emergency	Cord prolapse	No	No	No	No	No	No	No	No	No	No	Yes	No	No	No	No	No	No	No	Alive	Female	2.7	Live	No					31-45	1-4
Yes	32	JHS	Urban	Farmer	3	6	4	35	11.4	Non- reactive	longitudinal Cephalic	No	Yes	No	Yes	No	Yes	C/S	Emergency	Compound presentation	No	No	No	No	No	Yes	No	No	No	No	No	No	No	No	No	No	No	No	Alive	Female	2.8	Live	No					31-45	1-4
Yes	29	SHS	Urban	Trader	3	5	12	41	10.9	Non- reactive	longitudinal Cephalic	No	Yes	No	Yes	No	No	SVD																					Alive	Female	3.6	Live	No					21-30	9-12
Yes	25	Tertiary	Urban	Professional	0	3	10	39	11.8	Non- reactive	Cephalic longitudinal	No	Yes	No	Yes	No	Yes	C/S	Emergency	cervical dystocia	No	No	No	No	No	No	No	No	No	No	No	No	No	No	No	No	No	No	Alive	Male	3.5	Live	No					21-30	9-12
Yes	32	Tertiary	Urban	Professional	2	3	9	39	15.8	Non- reactive	Cephalic longitudinal	No	Yes	No	Yes	No	No	SVD																					Alive	Male	3	Live	No					31-45	9-12
Yes	20	JHS	Rural	Artisan	1	3	6	41	14.9	Non- reactive	Cephalic longitudinal	No	Yes	No	Yes	No	No	SVD																					Alive	Male	3	Live	No					14-20	5-8
Yes	16	JHS	Rural	Unemployed	0	1	5	34	10.0	Non- reactive	longitudinal Cephalic	No	Yes	No	Yes	No	No	SVD																					Alive	Female	2.1	Live	Yes	Preterm	Low birth weight			14-20	5-8
Yes	31	Tertiary	Rural	Professional	2	3	9	38	16.1	Non- reactive	longitudinal Cephalic	No	Yes	No	Yes	No	No	SVD																					Alive	Male	2.4	Live	No					31-45	9-12
Yes	29	JHS	Urban	Unemployed	3	4	5	38	13.8	Non- reactive	longitudinal Cephalic	No	Yes	No	Yes	No	No	SVD																					Alive	Male	2.6	Live	No					21-30	5-8
Yes	31	JHS	Urban	Trader	3	6	8	39	10.2	Non- reactive	longitudinal Cephalic	No	Yes	No	Yes	No	Yes	C/S	Emergency	Failed Induction	No	No	No	No	No	No	No	No	No	Yes	No	No	No	No	No	No	No	No	Alive	Female	2.6	Live	No					31-45	5-8
Yes	37	JHS	Urban	Trader	4	6	11	40	12.9	Non- reactive	Cephalic longitudinal	No	Yes	No	Yes	No	Yes	C/S	Emergency	Foetal distress	No	Yes	No	No	No	No	No	No	No	No	No	No	No	No	No	No	No	No	Alive	Female	3.7	Live	No					31-45	9-12
Yes	22	SHS	Urban	Students	0	2	8	40	13.9	Non- reactive	longitudinal Cephalic	No	Yes	No	Yes	No	No	SVD																					Alive	Male	3.4	Live	No					21-30	5-8
Yes	35	JHS	Rural	Artisan	2	5	6	39	11.6	Non- reactive	longitudinal Cephalic	No	Yes	No	Yes	No	No	SVD																					Alive	Male	2.8	Live	No					31-45	5-8
Yes	34	Tertiary	Urban	Professional	3	4	11	39	15.4	Non- reactive	longitudinal Cephalic	No	Yes	No	Yes	No	No	SVD																					Alive	Male	2.3	Live	Yes	Low birth weight				31-45	9-12
Yes	24	Tertiary	Urban	Professional	0	2	12	41	12.8	Non- reactive	longitudinal Cephalic	No	Yes	No	Yes	No	Yes	C/S	Emergency	Pathological CTG	No	No	No	No	No	No	No	No	No	No	No	No	Yes	No	No	No	No	No	Alive	Female	4	Live	Yes	Macrosomia				21-30	9-12
Yes	22	Primary School	Urban	Artisan	0	1	10	39	14.4	Non- reactive	longitudinal Cephalic	No	Yes	No	Yes	No	No	SVD																					Alive	Female	3.1	Live	No					21-30	9-12
Yes	21	SHS	Urban	Students	1	3	7	41	10.8	Non- reactive	longitudinal Cephalic	No	Yes	No	Yes	No	No	SVD																					Alive	Male	3.4	Live	No					21-30	5-8
Yes		JHS	Urban	Artisan	2	4	9	39	15.6	Non- reactive	longitudinal Cephalic	No	Yes	No	Yes	No	No	SVD																					Alive	Female	3.2	Live	No						9-12
No	30	SHS	Rural	Unemployed	2	4	9	38	13.9	Non- reactive	longitudinal Cephalic	No	Yes	No	Yes	No	Yes	C/S	Elective	Previous C/S Post date	No	No	No	No	No	No	No	No	Yes	No	No	Yes	No	No	No	No	No	No	Alive	Male	3.5	Live	No					21-30	9-12
Yes	30	JHS	Urban	Trader	2	5	7	38	16.1	Non- reactive	longitudinal Cephalic	No	Yes	No	Yes	No	Yes	C/S	Elective	Previous C/S	No	No	No	No	No	No	No	No	Yes	No	No	No	No	No	No	No	No	No	Alive	Male	3.7	Live	No					21-30	5-8
Yes	22	SHS	Urban	Professional	0	2	10	39	10.6	Non- reactive	longitudinal Cephalic	No	Yes	No	Yes	No	Yes	C/S	Emergency	Pre eclampsia / Eclampsia	No	No	No	No	Yes	No	No	No	No	No	No	No	No	No	No	No	No	No	Alive	Female	3	Live	No					21-30	9-12
Yes	24	Tertiary	Urban	Professional	0	1	5	37	17.2	Non- reactive	longitudinal Cephalic	No	Yes	No	Yes	No	No	SVD																					Alive	Female	3.3	Live	Yes					21-30	5-8
No	23	JHS	Rural	Farmer	1	2	4	39	9.5	Non- reactive	longitudinal Cephalic	No	Yes	No	Yes	No	No	SVD																					Alive	Female	3	Live	No					21-30	1-4
Yes	29	Tertiary	Urban	Unemployed	0	2	5	32	15.3	Non- reactive	longitudinal Cephalic	No	Yes	No	Yes	No	Yes	C/S	Emergency	Pre eclampsia / Eclampsia	No	No	No	No	Yes	No	No	No	No	No	No	No	No	No	No	No	No	No	Dead	Female	1.5	Live	Yes	Low birth weight				21-30	5-8
Yes	19	JHS	Rural	Unemployed	0	1	8	41	14.1	Non- reactive	Cephalic longitudinal	No	Yes	No	Yes	No	No	SVD																					Alive	Female	3.2	Live	No					14-20	5-8
Yes	36	JHS	Rural	Trader	4	7	6	41	12.2	Non- reactive	longitudinal Cephalic	No	Yes	No	Yes	No	No	SVD																					Alive	Male	3.4	Live	No					31-45	5-8
Yes	24	JHS	Rural	Farmer	2	3	4	39	12.0	Non- reactive	longitudinal Cephalic	No	Yes	No	Yes	No	No	SVD																					Alive	Male	3.5	Live	No					21-30	1-4
Yes	29	SHS	Rural	Trader	2	4	4	40	11.8	Non- reactive	longitudinal Cephalic	No	Yes	No	Yes	No	Yes	C/S	Emergency	Cephalo Pelvic Disproportion (CPD)	No	No	Yes	No	No	No	No	No	No	No	No	No	No	No	No	No	No	No	Alive	Male	4.6	Live	Yes	Macrosomia				21-30	1-4
Yes	39	JHS	Urban	Trader	4	5	8	41	11.7	Non- reactive	longitudinal Cephalic	No	Yes	No	Yes	No	No	SVD																					Alive	Female	3.7	Live	No					31-45	5-8
Yes	34	JHS	Urban	Farmer	5	7	8	40	10.5	Non- reactive	longitudinal Cephalic	No	Yes	No	Yes	No	No	SVD																					Alive	Male	3.8	Live	No					31-45	5-8
Yes	27	SHS	Urban	Trader	1	2	4	41	12.8	Non- reactive	longitudinal Cephalic	No	Yes	No	Yes	No	No	SVD																					Alive	Male	2.5	Live	No					21-30	1-4
Yes	32	Tertiary	Urban	Professional	3	4	9	36	11.2	Non- reactive	longitudinal Cephalic	No	Yes	No	Yes	No	Yes	C/S	Elective	Previous C/S	No	No	No	No	No	No	No	No	Yes	No	No	No	No	No	No	No	No	No	Alive	Male	3.4	Live	No					31-45	9-12
Yes	21	No formal education	Urban	Artisan	1	4	9	41	9.5	Non- reactive	longitudinal Cephalic	No	Yes	No	Yes	No	No	SVD																					Alive	Male	4	Live	No					21-30	9-12
Yes	31	Tertiary	Urban	Trader	0	2	7	38	10.9	Non- reactive	longitudinal Cephalic	No	Yes	No	Yes	No	No	SVD																					Alive	Male	3.5	Live	No					31-45	5-8
Yes	18	JHS	Rural	Farmer	0	1	9	39	9.5	Non- reactive	longitudinal Cephalic	No	Yes	No	Yes	No	No	SVD																					Alive	Male	2.7	Live	No					14-20	9-12
Yes	35	Primary School	Rural	Farmer	3	5	9	39	9.8	Non- reactive	longitudinal Cephalic	No	Yes	No	Yes	No	No	SVD																					Alive	Female	3	Live	No					31-45	9-12
Yes	38	JHS	Urban	Trader	3	4	8	40	11.6	Non- reactive	longitudinal Cephalic	No	Yes	No	Yes	No	No	SVD																					Alive	Female	2.8	Live	No					31-45	5-8
Yes	33	Tertiary	Urban	Professional	0	1	6	33	12.7	Non- reactive	longitudinal Cephalic	No	Yes	No	Yes	No	No	SVD																					Alive	Male	2.3	Live	Yes	Low birth weight				31-45	5-8
Yes	32	Tertiary	Urban	Professional	2	4	8	37	10.7	Non- reactive	longitudinal Cephalic	No	Yes	No	Yes	No	Yes	C/S	Elective	Previous C/S PPH	No	No	No	No	No	Yes	No	No	Yes	No	No	No	No	No	No	No	No	No	Alive	Male	3	Live	No					31-45	5-8
Yes	21	SHS	Urban	Students	0	1	12	41	9.0	Non- reactive	longitudinal Cephalic	No	Yes	No	Yes	No	Yes	C/S	Emergency	Pathological CTG	No	No	No	No	No	No	No	No	No	No	No	No	Yes	No	No	No	No	No	Alive	Female	3.7	Live	No					21-30	9-12
Yes	33	JHS	Urban	Trader	1	4	4	35	12.0	Non- reactive	longitudinal Cephalic	No	Yes	No	Yes	No	Yes	C/S	Emergency	Failed Induction	No	No	No	No	No	No	No	No	No	Yes	No	No	No	No	No	No	No	No	Alive	Male	2.8	Live	No					31-45	1-4
Yes	45	JHS	Urban	Farmer	5	7	6	40	12.6	Non- reactive	longitudinal Cephalic	No	Yes	No	Yes	No	No	SVD																					Alive	Female	3.2	Live	No					31-45	5-8
Yes	25	SHS	Urban	Trader	0	2	12	40	14.3	Non- reactive	longitudinal Cephalic	No	Yes	No	Yes	No	No	SVD																					Alive	Male	3.2	Live	No					21-30	9-12
Yes	21	SHS	Urban	Unemployed	0	2	12	42	11.5	Non- reactive	longitudinal Cephalic	No	Yes	No	Yes	No	No	SVD																					Alive	Male	2.8	Live	No					21-30	9-12
Yes	27	Tertiary	Urban	Professional	0	1	7	37	11.5	Non- reactive	Breech	No	No	No	No	Yes	Yes	C/S	Emergency	Breech	No	No	No	No	No	No	No	No	No	No	No	No	No	No	No	Yes	No	No	Alive	Male	3.2	Live	No					21-30	5-8
No	36	SHS	Urban	Trader	4	7	5	40	14.3	Non- reactive	longitudinal Cephalic	No	Yes	No	Yes	No	No	SVD																					Alive	Male	3.1	Live	Yes	Caput succedaneum				31-45	5-8
Yes	25	SHS	Urban	Professional	1	3	8	40	13.1	Non- reactive	longitudinal Cephalic	No	Yes	No	Yes	No	No	SVD																					Alive	Female	3.4	Live	No					21-30	5-8
Yes	30	Tertiary	Urban	Professional	2	4	7	34	9.6	Non- reactive	longitudinal Cephalic	No	Yes	No	Yes	No	Yes	C/S	Elective	Previous C/S Elderly Prim/ Previous baby	No	No	No	Yes	No	No	No	No	Yes	No	No	No	No	No	No	No	No	No	Alive	Female	2.2	Live	Yes	Low birth weight				21-30	5-8
Yes	32	SHS	Urban	Trader	1	5	9	38	13.5	Non- reactive	longitudinal Cephalic	No	Yes	No	Yes	No	No	SVD																					Alive	Female	3.2	Live	No					31-45	9-12
Yes	30	Tertiary	Urban	Professional	1	2	11	40	15.2	Non- reactive	longitudinal Cephalic	No	Yes	No	Yes	No	No	SVD																					Alive	Male	2.7	Live	No					21-30	9-12
Yes	34	Tertiary	Urban	Professional	0	3	10	40	12.5	Non- reactive	longitudinal Cephalic	No	Yes	No	Yes	No	No	SVD																					Alive	Female	3.7	Live	No					31-45	9-12
Yes	30	SHS	Rural	Artisan	0	2			13.0	Non- reactive	longitudinal Cephalic	No	Yes	No	Yes	No	No	SVD																					Alive	Male	3.3	Live	No					21-30
Yes	34	Primary School	Urban	Trader	5	6	9	37	14.6	Non- reactive	longitudinal Cephalic	No	Yes	No	Yes	No	Yes	C/S	Emergency	Foetal distress	No	Yes	No	No	No	No	No	No	No	No	No	No	No	No	No	No	No	No	Alive	Female	3.6	Live	Yes	Low Apgar score				31-45	9-12
Yes	37	JHS	Rural	Trader	2	3	10	39	16.1	Reactive	longitudinal Cephalic	No	Yes	No	Yes	No	No	SVD																					Alive	Female	2.7	Live	No					31-45	9-12
Yes	26	Primary School	Rural	Artisan	2	4	10	38	11.0	Non- reactive	longitudinal Cephalic	No	Yes	No	Yes	No	Yes	C/S	Elective	Previous C/S	No	No	No	No	No	No	No	No	Yes	No	No	No	No	No	No	No	No	No	Alive	Male	4	Live	No					21-30	9-12
Yes	42	JHS	Urban	Farmer	4	5	11	40	14.5	Non- reactive	Cephalic Transverse	No	No	Yes	Yes	No	Yes	C/S	Emergency	Abnormal presentation	Yes	No	No	No	No	No	No	No	No	No	No	No	No	No	No	No	No	No	Alive	Male	3.9	Live	No					31-45	9-12
Yes	24	JHS	Urban	Trader	1	3	11	38	11.9	Non- reactive	Cephalic longitudinal	No	Yes	No	Yes	No	No	SVD																					Alive	Male	3.9	Live	No					21-30	9-12
Yes	20	JHS	Rural	Artisan	0	2	5	41	12.0	Non- reactive	Cephalic longitudinal	No	Yes	No	Yes	No	No	Assisted Vaginal Delivery																					Alive	Male	3	Live	Yes	Miconium aspiration	Asphyxia			14-20	5-8
Yes	25	JHS	Urban	Artisan	1	2	12	39	14.4	Non- reactive	Cephalic	No	No	No	Yes	No	Yes	C/S	Elective	Raptured Uterus Previa Previous C/S	No	No	No	No	No	No	No	Yes	Yes	No	No	No	No	No	No	No	No	No	Alive	Female	3.3	Live	No					21-30	9-12
No	34	No formal education	Rural	Artisan	1	2	9	40	10.7	Non- reactive	longitudinal Cephalic	No	Yes	No	Yes	No	Yes	C/S	Emergency	Cephalo Pelvic Disproportion (CPD)	No	No	Yes	No	No	No	No	No	No	No	No	No	No	No	No	No	No	No	Alive	Female	3.5	Live	No					31-45	9-12
Yes	31	Tertiary	Urban	Professional	2	3	10	40	14.6	Non- reactive	longitudinal Cephalic	No	Yes	No	Yes	No	No	SVD																					Alive	Male	2.8	Live	No					31-45	9-12
Yes	21	Primary School	Rural	Farmer	2	3	3	40	14.3	Non- reactive	longitudinal Cephalic	No	Yes	No	Yes	No	No	SVD																					Alive	Female	2.9	Live	No					21-30	1-4
Yes	16	JHS	Urban	Students	0	1	7	40	11.6	Non- reactive	longitudinal Cephalic	No	Yes	No	Yes	No	No	Assisted Vaginal Delivery																					Alive	Male	2.9	Live	No					14-20	5-8
Yes	30	SHS	Urban	Trader	1	3	6	40	15.1	Non- reactive	longitudinal Cephalic	No	Yes	No	Yes	No	No	SVD																					Alive	Male	3.4	Live	No					21-30	5-8
Yes	18	SHS	Urban	Students	0	1	3	32	12.2	Non- reactive	Breech	No	No	No	No	Yes	Yes	C/S	Emergency	Abnormal presentation	Yes	No	No	No	No	No	No	No	No	No	No	No	No	No	No	No	No	No	Alive	Male	1.6	Live	Yes	Low birth weight				14-20	1-4
Yes	37	JHS	Urban	Trader	3	4	8	39	9.5	Non- reactive	longitudinal Cephalic	No	Yes	No	Yes	No	No	SVD																					Alive	Female	3	Live	No					31-45	5-8
Yes	29	JHS	Urban	Artisan	1	2	11	39	12.1	Non- reactive	longitudinal Cephalic	No	Yes	No	Yes	No	No	SVD																					Alive	Male	3.4	Live	No					21-30	9-12
Yes	29	JHS	Rural	Trader	1	2		39	9.3	Non- reactive	longitudinal Cephalic	No	Yes	No	Yes	No	No	SVD																					Alive	Male	2.8	Live	No					21-30
Yes	45	No formal education	Urban	Farmer	3	4	4	42	11.5	Non- reactive	longitudinal Cephalic	No	Yes	No	Yes	No	No	SVD																					Alive	Male	3.2	Live	No					31-45	1-4
Yes	26	Tertiary	Urban	Professional	0	3	12	41	12.8	Non- reactive	longitudinal Cephalic	No	Yes	No	Yes	No	No	SVD																					Alive	Female	3.4	Live	No					21-30	9-12
[truncated: 21 more columns]
